# Supplementary material for: syn-3-(4-Chloro­benz­yl)-1,5-dimethyl-3,7-diaza­bicyclo­[3.3.1]nonan-9-ol
Source: Acta Crystallogr Sect E Struct Rep Online. 2012 Jul 7;68(Pt 8):o2373. doi: 10.1107/S1600536812030310 (PMC3414303; doi:10.1107/S1600536812030310)
Supplement: Supplementary file 1 [file e-68-o2373-sup1.cif]

##############################################################################
#                                                                            #
# This CIF contains the data in a paper accepted for publication in          #
# Acta Crystallographica Section E. It conforms to the requirements of       #
# Notes for Authors for Acta Crystallographica Section E, and has been       #
# peer reviewed under the auspices of the IUCr Commission on Journals.       #
#                                                                            #
# Full details of the Crystallographic Information File format               #
# are given in the paper "The Crystallographic Information File (CIF):       #
# a New Standard Archive File for Crystallography" by S. R. Hall, F. H.      #
# Allen and I. D. Brown [Acta Cryst. (1991), A47, 655-685].                  #
#                                                                            #
# The current version of the core CIF dictionary is obtainable from          #
# ftp://ftp.iucr.org/pub/cif_core.dic.                                       #
#                                                                            #
# Software is freely available for graphical display of the structure(s)     #
# in this CIF. For information consult the CIF software page                 #
# http://www.iucr.org/resources/cif/software.                                #
#                                                                            #
# This file may be used for bona fide research purposes within the           #
# scientific community so long as proper attribution is given to the journal # 
# article from which it was obtained.                                        #
#                                                                            #
##############################################################################
data_I
_audit_creation_method     SHELXL97
_chemical_name_systematic
;
<i>syn</i>-3-(4-Chlorobenzyl)-1,5-dimethyl-3,7-diazabicyclo[3.3.1]nonan-9-ol
;
_chemical_name_common     ?
_chemical_formula_moiety     'C16 H23 Cl N2 O'
_chemical_formula_sum     'C16 H23 Cl N2 O'
_chemical_formula_iupac     'C16 H23 Cl N2 O'
_chemical_formula_weight     294.81
_chemical_melting_point     ?
_symmetry_cell_setting     monoclinic
_symmetry_space_group_name_H-M     'P 21/n'
_symmetry_space_group_name_Hall     '-P 2yn'
loop_
    _symmetry_equiv_pos_as_xyz
    'x, y, z'
    '-x+1/2, y+1/2, -z+1/2'
    '-x, -y, -z'
    'x-1/2, -y-1/2, z-1/2'
_cell_length_a     7.9739(4)
_cell_length_b     16.8120(9)
_cell_length_c     12.1103(6)
_cell_angle_alpha     90.00
_cell_angle_beta     107.5200(10)
_cell_angle_gamma     90.00
_cell_volume     1548.16(14)
_cell_formula_units_Z     4
_cell_measurement_reflns_used     4857
_cell_measurement_theta_min     2.728
_cell_measurement_theta_max     29.998
_cell_measurement_temperature     120(2)
_exptl_crystal_description     prism
_exptl_crystal_colour     colourless
_exptl_crystal_size_max     0.25
_exptl_crystal_size_mid     0.20
_exptl_crystal_size_min     0.20
_exptl_crystal_density_diffrn     1.265
_exptl_crystal_density_meas     ?
_exptl_crystal_density_method     'not measured'
_exptl_crystal_F_000     632
_exptl_absorpt_coefficient_mu     0.245
_exptl_absorpt_correction_type     multi-scan
_exptl_absorpt_process_details     '(SADABS; Bruker, 2008)'
_exptl_absorpt_correction_T_min     0.9413
_exptl_absorpt_correction_T_max     0.9526
_exptl_special_details     ?
_diffrn_ambient_temperature     120(2)
_diffrn_radiation_type     MoK\a
_diffrn_radiation_wavelength     0.71073
_diffrn_radiation_source     'fine-focus sealed tube'
_diffrn_radiation_monochromator     graphite
_diffrn_measurement_device_type     'Bruker SMART 1K <b>[or APEXII?]</b>'
_diffrn_measurement_method     \w
_diffrn_detector_area_resol_mean     ?
_diffrn_reflns_number     10450
_diffrn_reflns_av_R_equivalents     0.0337
_diffrn_reflns_av_sigmaI/netI     0.0391
_diffrn_reflns_theta_min     2.14
_diffrn_reflns_theta_max     28.00
_diffrn_reflns_theta_full     28.00
_diffrn_measured_fraction_theta_max     1.000
_diffrn_measured_fraction_theta_full     1.000
_diffrn_reflns_limit_h_min     -10
_diffrn_reflns_limit_h_max     9
_diffrn_reflns_limit_k_min     -22
_diffrn_reflns_limit_k_max     14
_diffrn_reflns_limit_l_min     -15
_diffrn_reflns_limit_l_max     15
_diffrn_standards_number     0
_diffrn_standards_interval_count     ?
_diffrn_standards_interval_time     0
_diffrn_standards_decay_%     0
_refine_special_details
;
Refinement of <i>F</i>^2^ against ALL reflections. The weighted <i>R</i>-factor
<i>wR</i> and goodness of fit <i>S</i> are based on <i>F</i>^2^, conventional
<i>R</i>-factors <i>R</i> are based on <i>F</i>, with <i>F</i> set to zero for
negative <i>F</i>^2^. The threshold expression of <i>F</i>^2^ >
\s(<i>F</i>^2^) is used only for calculating <i>R</i>-factors(gt) <i>etc</i>.
and is not relevant to the choice of reflections for refinement.
<i>R</i>-factors based on <i>F</i>^2^ are statistically about twice as large
as those based on <i>F</i>, and <i>R</i>-factors based on ALL data will be
even larger.
;
_reflns_number_total     3747
_reflns_number_gt     2976
_reflns_threshold_expression     I>2\s(I)
_refine_ls_structure_factor_coef     Fsqd
_refine_ls_matrix_type     full
_refine_ls_R_factor_all     0.0584
_refine_ls_R_factor_gt     0.0422
_refine_ls_wR_factor_gt     0.0990
_refine_ls_wR_factor_ref     0.1066
_refine_ls_goodness_of_fit_ref     1.018
_refine_ls_restrained_S_all     1.018
_refine_ls_number_reflns     3747
_refine_ls_number_parameters     273
_refine_ls_number_restraints     0
_refine_ls_hydrogen_treatment     refall
_refine_ls_weighting_scheme     calc
_refine_ls_weighting_details
       'calc w = 1/[\s^2^(Fo^2^)+(0.0513P)^2^+0.4862P] where P=(Fo^2^+2Fc^2^)/3'
_atom_sites_solution_hydrogens     difmap
_atom_sites_solution_primary     direct
_atom_sites_solution_secondary     difmap
_refine_ls_shift/su_max     0.002
_refine_ls_shift/su_mean     0.000
_refine_diff_density_max     0.390
_refine_diff_density_min     -0.355
_refine_ls_extinction_method     none
_refine_ls_extinction_coef     ?
loop_
    _atom_type_symbol
    _atom_type_description
    _atom_type_scat_dispersion_real
    _atom_type_scat_dispersion_imag
    _atom_type_scat_source
    'C' 'C' 0.0033 0.0016
                         'International Tables Vol C Tables 4.2.6.8 and 6.1.1.4'
    'H' 'H' 0.0000 0.0000
                         'International Tables Vol C Tables 4.2.6.8 and 6.1.1.4'
    'N' 'N' 0.0061 0.0033
                         'International Tables Vol C Tables 4.2.6.8 and 6.1.1.4'
    'O' 'O' 0.0106 0.0060
                         'International Tables Vol C Tables 4.2.6.8 and 6.1.1.4'
    'Cl' 'Cl' 0.1484 0.1585
                         'International Tables Vol C Tables 4.2.6.8 and 6.1.1.4'
_computing_data_collection     'APEX2 (Bruker, 2008)'
_computing_cell_refinement     'SAINT (Bruker, 2008)'
_computing_data_reduction     'SAINT (Bruker, 2008)'
_computing_structure_solution     'SHELXTL (Sheldrick, 2008)'
_computing_structure_refinement     'SHELXTL (Sheldrick, 2008)'
_computing_molecular_graphics     'SHELXTL (Sheldrick, 2008)'
_computing_publication_material     'SHELXTL (Sheldrick, 2008)'
loop_
    _atom_site_type_symbol
    _atom_site_label
    _atom_site_fract_x
    _atom_site_fract_y
    _atom_site_fract_z
    _atom_site_U_iso_or_equiv
    _atom_site_adp_type
    _atom_site_calc_flag
    _atom_site_refinement_flags
    _atom_site_occupancy
    _atom_site_symmetry_multiplicity
    _atom_site_disorder_assembly
    _atom_site_disorder_group
    Cl Cl1 0.97589(5) 1.10266(3) 0.39054(4) 0.03592(14) Uani d . 1 1 . .
    O O1 -0.15380(14) 0.82506(6) -0.00656(9) 0.0220(2) Uani d . 1 1 . .
    N N1 0.16827(16) 0.92965(7) 0.19544(10) 0.0176(3) Uani d . 1 1 . .
    N N2 0.22587(17) 0.78671(8) 0.32531(11) 0.0211(3) Uani d . 1 1 . .
    C C1 -0.01659(19) 0.92287(8) 0.19298(13) 0.0180(3) Uani d . 1 1 . .
    C C2 0.20407(19) 0.88120(9) 0.10373(13) 0.0176(3) Uani d . 1 1 . .
    C C3 0.0379(2) 0.79594(9) 0.31288(13) 0.0216(3) Uani d . 1 1 . .
    C C4 0.2528(2) 0.75254(9) 0.22011(13) 0.0204(3) Uani d . 1 1 . .
    C C5 -0.07319(18) 0.83646(8) 0.20054(12) 0.0173(3) Uani d . 1 1 . .
    C C6 0.14948(19) 0.79358(8) 0.10650(12) 0.0168(3) Uani d . 1 1 . .
    C C7 -0.2661(2) 0.83514(11) 0.19815(17) 0.0265(3) Uani d . 1 1 . .
    C C8 0.1851(2) 0.74991(10) 0.00522(14) 0.0244(3) Uani d . 1 1 . .
    C C9 -0.04692(19) 0.79066(8) 0.09780(12) 0.0173(3) Uani d . 1 1 . .
    C C11 0.2140(2) 1.01297(9) 0.18344(15) 0.0224(3) Uani d . 1 1 . .
    C C12 0.4088(2) 1.02924(8) 0.23069(14) 0.0212(3) Uani d . 1 1 . .
    C C13 0.4991(2) 1.01062(12) 0.34495(15) 0.0332(4) Uani d . 1 1 . .
    C C14 0.6739(2) 1.03189(12) 0.39435(16) 0.0350(4) Uani d . 1 1 . .
    C C15 0.7590(2) 1.07151(9) 0.32730(15) 0.0249(3) Uani d . 1 1 . .
    C C16 0.6764(2) 1.08801(10) 0.21243(16) 0.0284(4) Uani d . 1 1 . .
    C C17 0.5000(2) 1.06683(10) 0.16459(15) 0.0267(4) Uani d . 1 1 . .
    H H1 -0.185(3) 0.7863(13) -0.056(2) 0.047(6) Uiso d . 1 1 . .
    H H2 0.275(2) 0.8334(12) 0.3320(17) 0.029(5) Uiso d . 1 1 . .
    H H9 -0.082(2) 0.7325(11) 0.1019(15) 0.024(5) Uiso d . 1 1 . .
    H H11 -0.029(2) 0.9525(9) 0.2591(14) 0.014(4) Uiso d . 1 1 . .
    H H12 -0.097(2) 0.9484(10) 0.1210(15) 0.022(4) Uiso d . 1 1 . .
    H H21 0.328(2) 0.8846(10) 0.1130(14) 0.017(4) Uiso d . 1 1 . .
    H H22 0.144(2) 0.9043(10) 0.0278(15) 0.018(4) Uiso d . 1 1 . .
    H H31 -0.013(2) 0.7404(11) 0.3163(16) 0.027(5) Uiso d . 1 1 . .
    H H32 0.032(2) 0.8250(10) 0.3794(16) 0.021(4) Uiso d . 1 1 . .
    H H41 0.219(2) 0.6942(10) 0.2163(14) 0.017(4) Uiso d . 1 1 . .
    H H42 0.382(2) 0.7540(10) 0.2280(14) 0.018(4) Uiso d . 1 1 . .
    H H13 0.438(3) 0.9822(12) 0.3919(18) 0.041(6) Uiso d . 1 1 . .
    H H14 0.737(3) 1.0203(13) 0.4736(19) 0.043(6) Uiso d . 1 1 . .
    H H16 0.736(3) 1.1168(14) 0.168(2) 0.054(7) Uiso d . 1 1 . .
    H H17 0.438(3) 1.0795(12) 0.0842(19) 0.043(6) Uiso d . 1 1 . .
    H H71 -0.343(3) 0.8633(12) 0.1288(18) 0.040(6) Uiso d . 1 1 . .
    H H72 -0.309(3) 0.7796(13) 0.1971(19) 0.046(6) Uiso d . 1 1 . .
    H H73 -0.279(3) 0.8637(13) 0.2655(19) 0.046(6) Uiso d . 1 1 . .
    H H81 0.309(3) 0.7521(12) 0.0095(17) 0.036(5) Uiso d . 1 1 . .
    H H82 0.116(2) 0.7740(11) -0.0672(17) 0.029(5) Uiso d . 1 1 . .
    H H83 0.151(2) 0.6936(12) 0.0048(15) 0.027(5) Uiso d . 1 1 . .
    H H111 0.153(2) 1.0450(11) 0.2285(16) 0.029(5) Uiso d . 1 1 . .
    H H112 0.172(2) 1.0293(11) 0.1034(17) 0.032(5) Uiso d . 1 1 . .
loop_
    _atom_site_aniso_label
    _atom_site_aniso_U_11
    _atom_site_aniso_U_22
    _atom_site_aniso_U_33
    _atom_site_aniso_U_12
    _atom_site_aniso_U_13
    _atom_site_aniso_U_23
    Cl1 0.0236(2) 0.0411(3) 0.0449(3) -0.01249(17) 0.01322(18) -0.0198(2)
    O1 0.0232(6) 0.0192(5) 0.0174(5) 0.0022(4) -0.0034(4) -0.0017(4)
    N1 0.0177(6) 0.0145(6) 0.0201(6) -0.0009(4) 0.0047(5) -0.0012(5)
    N2 0.0240(7) 0.0205(6) 0.0159(6) -0.0001(5) 0.0017(5) 0.0010(5)
    C1 0.0180(7) 0.0165(7) 0.0196(7) 0.0016(5) 0.0059(6) -0.0023(6)
    C2 0.0162(7) 0.0189(7) 0.0177(7) 0.0014(5) 0.0051(6) 0.0010(5)
    C3 0.0262(8) 0.0226(8) 0.0167(7) -0.0007(6) 0.0074(6) 0.0013(6)
    C4 0.0203(7) 0.0194(7) 0.0191(7) 0.0041(6) 0.0026(6) 0.0026(6)
    C5 0.0162(7) 0.0168(7) 0.0184(7) -0.0009(5) 0.0046(6) -0.0012(5)
    C6 0.0192(7) 0.0157(7) 0.0152(7) 0.0023(5) 0.0045(6) 0.0001(5)
    C7 0.0201(8) 0.0281(9) 0.0335(9) -0.0020(6) 0.0115(7) -0.0024(7)
    C8 0.0279(9) 0.0247(8) 0.0215(8) 0.0045(6) 0.0086(7) -0.0019(6)
    C9 0.0185(7) 0.0146(7) 0.0159(7) 0.0008(5) 0.0007(5) 0.0003(5)
    C11 0.0230(8) 0.0158(7) 0.0267(8) -0.0008(6) 0.0048(6) 0.0015(6)
    C12 0.0239(8) 0.0152(7) 0.0253(8) -0.0020(6) 0.0084(6) -0.0038(6)
    C13 0.0274(9) 0.0496(11) 0.0237(9) -0.0135(8) 0.0093(7) -0.0002(8)
    C14 0.0277(9) 0.0543(12) 0.0217(9) -0.0116(8) 0.0053(7) -0.0041(8)
    C15 0.0203(7) 0.0236(8) 0.0329(9) -0.0061(6) 0.0108(7) -0.0114(7)
    C16 0.0287(9) 0.0229(8) 0.0379(9) -0.0015(6) 0.0166(8) 0.0046(7)
    C17 0.0271(8) 0.0238(8) 0.0294(9) 0.0018(6) 0.0087(7) 0.0064(7)
_geom_special_details
;
All e.s.d.'s (except the e.s.d. in the dihedral angle between two l.s. planes)
are estimated using the full covariance matrix. The cell e.s.d.'s are taken
into account individually in the estimation of e.s.d.'s in distances, angles
and torsion angles; correlations between e.s.d.'s in cell parameters are only
used when they are defined by crystal symmetry. An approximate (isotropic)
treatment of cell e.s.d.'s is used for estimating e.s.d.'s involving l.s.
planes.
;
loop_
    _geom_bond_atom_site_label_1
    _geom_bond_atom_site_label_2
    _geom_bond_site_symmetry_2
    _geom_bond_distance
    _geom_bond_publ_flag
    Cl1 C15 . 1.7476(16) ?
    O1 C9 . 1.4175(17) ?
    O1 H1 . 0.87(2) ?
    N1 C11 . 1.4656(19) ?
    N1 C1 . 1.4698(19) ?
    N1 C2 . 1.4729(19) ?
    N2 C3 . 1.469(2) ?
    N2 C4 . 1.471(2) ?
    N2 H2 . 0.870(19) ?
    C1 C5 . 1.532(2) ?
    C1 H11 . 0.972(16) ?
    C1 H12 . 1.010(18) ?
    C2 C6 . 1.539(2) ?
    C2 H21 . 0.962(17) ?
    C2 H22 . 0.980(17) ?
    C3 C5 . 1.541(2) ?
    C3 H31 . 1.026(19) ?
    C3 H32 . 0.955(18) ?
    C4 C6 . 1.5381(19) ?
    C4 H41 . 1.014(17) ?
    C4 H42 . 1.005(17) ?
    C5 C7 . 1.530(2) ?
    C5 C9 . 1.530(2) ?
    C6 C8 . 1.528(2) ?
    C6 C9 . 1.538(2) ?
    C7 H71 . 1.00(2) ?
    C7 H72 . 0.99(2) ?
    C7 H73 . 0.98(2) ?
    C8 H81 . 0.97(2) ?
    C8 H82 . 0.971(19) ?
    C8 H83 . 0.984(19) ?
    C9 H9 . 1.021(18) ?
    C11 C12 . 1.510(2) ?
    C11 H111 . 0.993(19) ?
    C11 H112 . 0.97(2) ?
    C12 C17 . 1.386(2) ?
    C12 C13 . 1.390(2) ?
    C13 C14 . 1.388(2) ?
    C13 H13 . 0.98(2) ?
    C14 C15 . 1.377(2) ?
    C14 H14 . 0.96(2) ?
    C15 C16 . 1.376(3) ?
    C16 C17 . 1.397(2) ?
    C16 H16 . 0.95(2) ?
    C17 H17 . 0.97(2) ?
loop_
    _geom_angle_atom_site_label_1
    _geom_angle_atom_site_label_2
    _geom_angle_atom_site_label_3
    _geom_angle_site_symmetry_1
    _geom_angle_site_symmetry_3
    _geom_angle
    _geom_angle_publ_flag
    C9 O1 H1 . . 106.2(15) ?
    C11 N1 C1 . . 110.47(11) ?
    C11 N1 C2 . . 110.08(12) ?
    C1 N1 C2 . . 111.27(11) ?
    C3 N2 C4 . . 111.30(12) ?
    C3 N2 H2 . . 109.3(13) ?
    C4 N2 H2 . . 104.8(13) ?
    N1 C1 C5 . . 112.58(11) ?
    N1 C1 H11 . . 106.9(9) ?
    C5 C1 H11 . . 109.4(9) ?
    N1 C1 H12 . . 111.0(10) ?
    C5 C1 H12 . . 109.4(10) ?
    H11 C1 H12 . . 107.3(13) ?
    N1 C2 C6 . . 113.11(12) ?
    N1 C2 H21 . . 107.7(10) ?
    C6 C2 H21 . . 110.0(10) ?
    N1 C2 H22 . . 109.7(10) ?
    C6 C2 H22 . . 109.8(10) ?
    H21 C2 H22 . . 106.2(14) ?
    N2 C3 C5 . . 115.77(12) ?
    N2 C3 H31 . . 107.9(10) ?
    C5 C3 H31 . . 107.9(10) ?
    N2 C3 H32 . . 106.1(11) ?
    C5 C3 H32 . . 110.9(10) ?
    H31 C3 H32 . . 108.0(15) ?
    N2 C4 C6 . . 114.89(12) ?
    N2 C4 H41 . . 108.1(9) ?
    C6 C4 H41 . . 109.2(9) ?
    N2 C4 H42 . . 108.7(10) ?
    C6 C4 H42 . . 109.4(10) ?
    H41 C4 H42 . . 106.2(13) ?
    C7 C5 C9 . . 111.12(12) ?
    C7 C5 C1 . . 108.97(12) ?
    C9 C5 C1 . . 108.28(12) ?
    C7 C5 C3 . . 108.52(13) ?
    C9 C5 C3 . . 108.21(12) ?
    C1 C5 C3 . . 111.76(12) ?
    C8 C6 C4 . . 108.87(12) ?
    C8 C6 C9 . . 111.18(12) ?
    C4 C6 C9 . . 107.90(12) ?
    C8 C6 C2 . . 108.67(12) ?
    C4 C6 C2 . . 111.71(12) ?
    C9 C6 C2 . . 108.54(11) ?
    C5 C7 H71 . . 111.5(12) ?
    C5 C7 H72 . . 110.7(12) ?
    H71 C7 H72 . . 108.4(17) ?
    C5 C7 H73 . . 109.4(12) ?
    H71 C7 H73 . . 106.2(17) ?
    H72 C7 H73 . . 110.6(18) ?
    C6 C8 H81 . . 111.8(12) ?
    C6 C8 H82 . . 109.5(11) ?
    H81 C8 H82 . . 108.6(16) ?
    C6 C8 H83 . . 110.5(11) ?
    H81 C8 H83 . . 108.0(16) ?
    H82 C8 H83 . . 108.5(15) ?
    O1 C9 C5 . . 109.08(11) ?
    O1 C9 C6 . . 111.99(12) ?
    C5 C9 C6 . . 108.29(11) ?
    O1 C9 H9 . . 109.6(10) ?
    C5 C9 H9 . . 109.6(10) ?
    C6 C9 H9 . . 108.2(10) ?
    N1 C11 C12 . . 113.18(12) ?
    N1 C11 H111 . . 106.7(11) ?
    C12 C11 H111 . . 108.2(11) ?
    N1 C11 H112 . . 110.5(11) ?
    C12 C11 H112 . . 109.6(11) ?
    H111 C11 H112 . . 108.5(15) ?
    C17 C12 C13 . . 118.22(15) ?
    C17 C12 C11 . . 121.53(15) ?
    C13 C12 C11 . . 120.16(14) ?
    C14 C13 C12 . . 121.57(16) ?
    C14 C13 H13 . . 119.2(12) ?
    C12 C13 H13 . . 119.2(12) ?
    C15 C14 C13 . . 118.67(17) ?
    C15 C14 H14 . . 118.9(13) ?
    C13 C14 H14 . . 122.4(13) ?
    C16 C15 C14 . . 121.53(16) ?
    C16 C15 Cl1 . . 119.45(13) ?
    C14 C15 Cl1 . . 119.01(14) ?
    C15 C16 C17 . . 118.92(16) ?
    C15 C16 H16 . . 120.4(15) ?
    C17 C16 H16 . . 120.5(14) ?
    C12 C17 C16 . . 121.00(16) ?
    C12 C17 H17 . . 118.8(13) ?
    C16 C17 H17 . . 120.2(13) ?
loop_
    _geom_torsion_atom_site_label_1
    _geom_torsion_atom_site_label_2
    _geom_torsion_atom_site_label_3
    _geom_torsion_atom_site_label_4
    _geom_torsion_site_symmetry_1
    _geom_torsion_site_symmetry_2
    _geom_torsion_site_symmetry_3
    _geom_torsion_site_symmetry_4
    _geom_torsion
    _geom_torsion_publ_flag
    C11 N1 C1 C5 . . . . 177.79(12) ?
    C2 N1 C1 C5 . . . . 55.20(16) ?
    C11 N1 C2 C6 . . . . -176.75(12) ?
    C1 N1 C2 C6 . . . . -53.93(15) ?
    C4 N2 C3 C5 . . . . -48.59(17) ?
    C3 N2 C4 C6 . . . . 49.63(17) ?
    N1 C1 C5 C7 . . . . 179.66(13) ?
    N1 C1 C5 C9 . . . . -59.36(15) ?
    N1 C1 C5 C3 . . . . 59.73(16) ?
    N2 C3 C5 C7 . . . . 175.66(13) ?
    N2 C3 C5 C9 . . . . 54.98(16) ?
    N2 C3 C5 C1 . . . . -64.15(16) ?
    N2 C4 C6 C8 . . . . -177.88(13) ?
    N2 C4 C6 C9 . . . . -57.11(16) ?
    N2 C4 C6 C2 . . . . 62.10(17) ?
    N1 C2 C6 C8 . . . . 177.65(12) ?
    N1 C2 C6 C4 . . . . -62.22(16) ?
    N1 C2 C6 C9 . . . . 56.62(15) ?
    C7 C5 C9 O1 . . . . 58.55(16) ?
    C1 C5 C9 O1 . . . . -61.09(15) ?
    C3 C5 C9 O1 . . . . 177.60(12) ?
    C7 C5 C9 C6 . . . . -179.33(12) ?
    C1 C5 C9 C6 . . . . 61.02(14) ?
    C3 C5 C9 C6 . . . . -60.28(14) ?
    C8 C6 C9 O1 . . . . -58.82(15) ?
    C4 C6 C9 O1 . . . . -178.14(11) ?
    C2 C6 C9 O1 . . . . 60.65(15) ?
    C8 C6 C9 C5 . . . . -179.14(12) ?
    C4 C6 C9 C5 . . . . 61.55(14) ?
    C2 C6 C9 C5 . . . . -59.66(14) ?
    C1 N1 C11 C12 . . . . 157.40(13) ?
    C2 N1 C11 C12 . . . . -79.32(16) ?
    N1 C11 C12 C17 . . . . 127.48(16) ?
    N1 C11 C12 C13 . . . . -56.2(2) ?
    C17 C12 C13 C14 . . . . 2.9(3) ?
    C11 C12 C13 C14 . . . . -173.55(17) ?
    C12 C13 C14 C15 . . . . -0.8(3) ?
    C13 C14 C15 C16 . . . . -2.1(3) ?
    C13 C14 C15 Cl1 . . . . 177.03(15) ?
    C14 C15 C16 C17 . . . . 2.7(3) ?
    Cl1 C15 C16 C17 . . . . -176.40(13) ?
    C13 C12 C17 C16 . . . . -2.2(2) ?
    C11 C12 C17 C16 . . . . 174.16(15) ?
    C15 C16 C17 C12 . . . . -0.5(3) ?
    C5 C9 O1 H1 . . . . -147.5(15) ?
    C6 C9 O1 H1 . . . . 92.6(15) ?
loop_
    _geom_hbond_atom_site_label_D
    _geom_hbond_atom_site_label_H
    _geom_hbond_atom_site_label_A
    _geom_hbond_site_symmetry_A
    _geom_hbond_distance_DH
    _geom_hbond_distance_HA
    _geom_hbond_distance_DA
    _geom_hbond_angle_DHA
    _geom_hbond_publ_flag
    N2 H2 N1 . 0.870(19) 2.287(19) 2.8327(18) 120.8(16) yes
    O1 H1 N2 4_575 0.87(2) 1.86(2) 2.7242(17) 172(2) yes
_iucr_refine_instructions_details
;
TITL c in P2(1)/n
CELL 0.71073   7.9739  16.8120  12.1103  90.000 107.520  90.000
ZERR    4.00   0.0004   0.0009   0.0006   0.000   0.001   0.000
LATT  1
SYMM 0.5-X, 0.5+Y, 0.5-Z
SFAC C H N O CL
UNIT 64 92 8 4 4
TEMP -153
SIZE .25 .20 .20
EQIV $1 -0.5+X, 1.5-Y, -0.5+Z
HTAB N2 N1
HTAB O1 N2_$1
L.S. 12
BOND $H
ACTA
CONF
CONF C5 C9 O1 H1
CONF C6 C9 O1 H1
FMAP 2
PLAN 6
OMIT -2 56
WGHT    0.051300    0.486200
FVAR       0.71703
CL1   5    0.975886    1.102659    0.390535    11.00000    0.02363    0.04115 =
         0.04491   -0.01978    0.01322   -0.01249
O1    4   -0.153795    0.825060   -0.006555    11.00000    0.02319    0.01916 =
         0.01741   -0.00172   -0.00343    0.00222
N1    3    0.168269    0.929647    0.195443    11.00000    0.01766    0.01448 =
         0.02009   -0.00116    0.00472   -0.00088
N2    3    0.225868    0.786710    0.325314    11.00000    0.02404    0.02049 =
         0.01588    0.00095    0.00168   -0.00008
C1    1   -0.016591    0.922873    0.192985    11.00000    0.01798    0.01648 =
         0.01965   -0.00230    0.00595    0.00160
C2    1    0.204074    0.881200    0.103729    11.00000    0.01621    0.01890 =
         0.01772    0.00103    0.00514    0.00145
C3    1    0.037862    0.795942    0.312877    11.00000    0.02618    0.02257 =
         0.01665    0.00132    0.00744   -0.00073
C4    1    0.252844    0.752545    0.220114    11.00000    0.02035    0.01938 =
         0.01913    0.00258    0.00258    0.00414
C5    1   -0.073189    0.836458    0.200544    11.00000    0.01616    0.01682 =
         0.01841   -0.00119    0.00460   -0.00092
C6    1    0.149475    0.793584    0.106500    11.00000    0.01921    0.01568 =
         0.01519    0.00007    0.00453    0.00228
C7    1   -0.266116    0.835144    0.198151    11.00000    0.02011    0.02814 =
         0.03345   -0.00238    0.01150   -0.00202
C8    1    0.185142    0.749910    0.005220    11.00000    0.02794    0.02468 =
         0.02146   -0.00191    0.00857    0.00446
C9    1   -0.046918    0.790656    0.097797    11.00000    0.01850    0.01465 =
         0.01587    0.00030    0.00069    0.00078
C11   1    0.213959    1.012970    0.183435    11.00000    0.02297    0.01577 =
         0.02669    0.00147    0.00480   -0.00079
C12   1    0.408776    1.029242    0.230687    11.00000    0.02388    0.01516 =
         0.02527   -0.00382    0.00842   -0.00201
C13   1    0.499146    1.010622    0.344955    11.00000    0.02737    0.04955 =
         0.02368   -0.00017    0.00926   -0.01352
C14   1    0.673892    1.031885    0.394347    11.00000    0.02768    0.05428 =
         0.02173   -0.00413    0.00529   -0.01163
C15   1    0.759001    1.071512    0.327297    11.00000    0.02029    0.02355 =
         0.03286   -0.01136    0.01082   -0.00608
C16   1    0.676438    1.088006    0.212431    11.00000    0.02866    0.02289 =
         0.03790    0.00459    0.01656   -0.00152
C17   1    0.500025    1.066825    0.164589    11.00000    0.02707    0.02379 =
         0.02942    0.00638    0.00869    0.00182
H1    2   -0.184907    0.786311   -0.056003    11.00000    0.04733
H2    2    0.274937    0.833432    0.332046    11.00000    0.02910
H9    2   -0.081687    0.732542    0.101931    11.00000    0.02434
H11   2   -0.028630    0.952475    0.259114    11.00000    0.01363
H12   2   -0.097223    0.948434    0.121034    11.00000    0.02227
H21   2    0.328005    0.884637    0.112951    11.00000    0.01727
H22   2    0.144055    0.904305    0.027806    11.00000    0.01758
H31   2   -0.013491    0.740366    0.316318    11.00000    0.02662
H32   2    0.031788    0.824976    0.379362    11.00000    0.02060
H41   2    0.218988    0.694246    0.216262    11.00000    0.01722
H42   2    0.381912    0.754010    0.228042    11.00000    0.01847
H13   2    0.437741    0.982226    0.391914    11.00000    0.04113
H14   2    0.737168    1.020303    0.473612    11.00000    0.04316
H16   2    0.736123    1.116767    0.167862    11.00000    0.05390
H17   2    0.438103    1.079499    0.084170    11.00000    0.04296
H71   2   -0.342637    0.863336    0.128812    11.00000    0.03968
H72   2   -0.308812    0.779602    0.197142    11.00000    0.04572
H73   2   -0.278673    0.863727    0.265482    11.00000    0.04554
H81   2    0.309014    0.752052    0.009454    11.00000    0.03570
H82   2    0.116479    0.774014   -0.067155    11.00000    0.02918
H83   2    0.151208    0.693592    0.004761    11.00000    0.02734
H111  2    0.152937    1.045029    0.228528    11.00000    0.02904
H112  2    0.171928    1.029340    0.103411    11.00000    0.03165
HKLF 4
REM  c in P2(1)/n
REM R1 =  0.0422 for   2976 Fo > 4sig(Fo)  and  0.0584 for all   3747 data
REM    273 parameters refined using      0 restraints
END
WGHT      0.0513      0.4874
REM Highest difference peak  0.390,  deepest hole -0.355,  1-sigma level  0.049
Q1    1   1.0079  1.0640  0.4347  11.00000  0.05    0.39
Q2    1   0.0483  0.7916  0.1007  11.00000  0.05    0.37
Q3    1   0.1830  0.8356  0.1125  11.00000  0.05    0.36
Q4    1  -0.1666  0.8372  0.2022  11.00000  0.05    0.32
Q5    1   0.0842  0.9237  0.2020  11.00000  0.05    0.32
Q6    1  -0.0366  0.8743  0.2004  11.00000  0.05    0.29
;
data_global
_journal_date_recd_electronic     2012-07-02
_journal_date_accepted     2012-07-03
_journal_name_full     'Acta Crystallographica, Section E'
_journal_year     2012
_journal_volume     68
_journal_issue      8
_journal_page_first     o2373
_journal_page_last     o2373
_journal_paper_category     QO
_journal_paper_doi     10.1107/S1600536812030310
_journal_coeditor_code     FF2075
_publ_contact_author_name     'Konstantin V. Kudryavtsev'
_publ_contact_author_address
;
Department of Chemistry
M. V. Lomonosov Moscow State University
Leninskie Gory 1/3
Moscow 119991
Russian Federation
;
_publ_contact_author_email     kudr@org.chem.msu.ru
_publ_contact_author_fax     '+7-495-932-8846'
_publ_contact_author_phone     '+7-495-939-3564'
_publ_section_title
;
<i>syn</i>-3-(4-Chlorobenzyl)-1,5-dimethyl-3,7-diazabicyclo[3.3.1]nonan-9-ol
;
loop_
    _publ_author_name
    _publ_author_address
    'Kudryavtsev, Konstantin V.'
;
Department of Chemistry
M. V. Lomonosov Moscow State University
Leninskie Gory 1/3
Moscow 119991
Russian Federation
Institute of Physiologically Active Compounds
Russian Academy of Sciences
Chernogolovka 142432
Moscow Region
Russian Federation
;
    'Vatsadze, Sergey Z.'
;
Department of Chemistry
M. V. Lomonosov Moscow State University
Leninskie Gory 1/3
Moscow 119991
Russian Federation
;
    'Semashko, Vera S.'
;
Department of Chemistry
M. V. Lomonosov Moscow State University
Leninskie Gory 1/3
Moscow 119991
Russian Federation
;
    'Churakov, Andrei V.'
;
Institute of General and Inorganic Chemistry
Russian Academy of Sciences
Leninskii prospekt 31
Moscow 119991
Russian Federation
;
