# Supplementary material for: syn-3-(4-Chloro­benz­yl)-1,5-dimethyl-3,7-diaza­bicyclo­[3.3.1]nonan-9-ol
Source: Acta Crystallogr Sect E Struct Rep Online. 2012 Jul 7;68(Pt 8):o2373. doi: 10.1107/S1600536812030310 (PMC3414303; doi:10.1107/S1600536812030310)
Supplement: Supplementary file 2 [file e-68-o2373-Isup2.hkl]

# 
# h,k,l, Fc-squared, Fo-squared, sigma(Fo-squared) and status flag 
# 
data_I
_shelx_title ' c in P2(1)/n' 
_shelx_refln_list_code          4 
_shelx_F_calc_maximum      135.00 
_exptl_crystal_F_000       632.00 
_reflns_d_resolution_high  0.7570 
 
loop_ 
 _symmetry_equiv_pos_as_xyz 
 'x, y, z' 
 '-x+1/2, y+1/2, -z+1/2' 
 '-x, -y, -z' 
 'x-1/2, -y-1/2, z-1/2' 
 
_cell_length_a     7.9739 
_cell_length_b    16.8120 
_cell_length_c    12.1103 
_cell_angle_alpha  90.000 
_cell_angle_beta  107.520 
_cell_angle_gamma  90.000 
 
_shelx_F_squared_multiplier     1.000 
 
loop_ 
 _refln_index_h 
 _refln_index_k 
 _refln_index_l 
 _refln_F_squared_calc 
 _refln_F_squared_meas 
 _refln_F_squared_sigma 
 _refln_observed_status 
   2   0   0      451.84      445.04     12.93 o 
   4   0   0     5681.49     5712.08    104.37 o 
   6   0   0     1240.45     1366.98     49.17 o 
   8   0   0       33.80       30.40      9.53 o 
  10   0   0       21.10       20.40     11.73 o 
   1   1   0     2393.58     2481.64     32.38 o 
   2   1   0      313.40      319.21      6.05 o 
   3   1   0       30.59       28.40      3.11 o 
   4   1   0      344.71      423.35      7.40 o 
   5   1   0      589.56      586.35      9.81 o 
   6   1   0      508.03      498.45     17.89 o 
   7   1   0        0.05        4.43      5.48 o 
   8   1   0        2.44       13.79      5.99 o 
   9   1   0        0.34        6.15      6.90 o 
  10   1   0      198.21      228.18     15.40 o 
   0   2   0       11.28        7.63      1.53 o 
   1   2   0     2292.31     2385.74     27.72 o 
   2   2   0     2473.36     2658.29     46.86 o 
   3   2   0      438.13      531.63     11.97 o 
   4   2   0      161.14      154.82      5.04 o 
   5   2   0       60.34       53.39      3.56 o 
   6   2   0      444.79      422.08     18.29 o 
   7   2   0      604.57      575.40     20.97 o 
   8   2   0       31.24       28.60      6.13 o 
   9   2   0      107.72      114.18     10.66 o 
  10   2   0      332.20      419.09     21.29 o 
   1   3   0    14977.59    15320.48    190.05 o 
   2   3   0        1.04       -0.71      1.55 o 
   3   3   0      375.05      418.51      8.36 o 
   4   3   0     1014.06     1041.41     17.13 o 
   5   3   0       27.60       39.41      4.10 o 
   6   3   0      149.17      135.02      7.27 o 
   7   3   0       84.27       92.30      6.89 o 
   8   3   0       49.62       50.69      7.40 o 
   9   3   0       91.08      102.36     10.11 o 
   0   4   0      788.14      815.13     20.60 o 
   1   4   0     4299.03     4556.44     51.81 o 
   2   4   0     1442.72     1508.28     18.86 o 
   3   4   0      101.27      125.28      3.49 o 
   4   4   0       78.16       74.63      3.87 o 
   5   4   0       46.51       47.82      3.77 o 
   6   4   0      188.52      193.18      7.01 o 
   7   4   0      218.01      209.26     14.38 o 
   8   4   0        0.13       -0.66      5.97 o 
   9   4   0       13.69        4.14      7.03 o 
   1   5   0      492.57      473.66     12.57 o 
   2   5   0      506.93      548.92      9.92 o 
   3   5   0     2409.71     2437.49     29.92 o 
   4   5   0        4.93        3.41      1.79 o 
   5   5   0      364.66      309.45      8.63 o 
   6   5   0      150.62      139.47      9.41 o 
   7   5   0      130.99      146.36      8.23 o 
   8   5   0        0.64        0.85      4.64 o 
   9   5   0      163.68      172.96     13.04 o 
   0   6   0     3129.79     3415.12     82.57 o 
   1   6   0       31.65       38.33      2.12 o 
   2   6   0      179.62      152.35      4.32 o 
   3   6   0      714.96      800.24     12.01 o 
   4   6   0     1256.25     1257.34     19.52 o 
   5   6   0      315.09      299.43      8.51 o 
   6   6   0      582.25      545.19     12.77 o 
   7   6   0      168.70      170.85      8.85 o 
   8   6   0       90.13      105.29      7.49 o 
   9   6   0        0.05       -8.94     10.85 o 
   1   7   0     2270.46     2392.43     32.17 o 
   2   7   0     1211.99     1192.26     16.11 o 
   3   7   0       83.55       88.80      3.44 o 
   4   7   0       38.21       46.67      2.92 o 
   5   7   0      273.06      274.25      8.26 o 
   6   7   0      451.28      413.77     11.48 o 
   7   7   0      106.83      104.29      7.11 o 
   8   7   0      258.41      270.86     19.27 o 
   9   7   0        1.36        2.44      7.54 o 
   0   8   0      491.25      655.81     14.60 o 
   1   8   0     5698.88     6328.15     80.85 o 
   2   8   0      125.32      173.83      4.44 o 
   3   8   0       18.19       20.36      2.40 o 
   4   8   0      211.34      203.32      5.47 o 
   5   8   0      254.26      266.69      9.34 o 
   6   8   0       96.30       88.14      6.32 o 
   7   8   0       19.80       16.12      5.11 o 
   8   8   0       30.21       37.79      5.88 o 
   9   8   0       86.69       94.38     13.81 o 
   1   9   0      445.26      404.89      7.90 o 
   2   9   0       15.48       21.93      2.16 o 
   3   9   0      535.25      498.92      9.17 o 
   4   9   0       31.28       34.21      2.96 o 
   5   9   0      624.72      610.00     13.45 o 
   6   9   0       14.23       14.46      5.35 o 
   7   9   0       45.93       43.21      5.65 o 
   8   9   0       18.18       25.93     10.45 o 
   9   9   0       95.92      104.14     13.55 o 
   0  10   0     1414.56     1366.60     28.08 o 
   1  10   0      201.61      191.21     13.19 o 
   2  10   0     1261.91     1250.93     17.48 o 
   3  10   0        6.35        4.07      2.37 o 
   4  10   0      499.22      459.56     10.65 o 
   5  10   0       24.17       23.89      3.70 o 
   6  10   0      449.25      428.59     11.72 o 
   7  10   0       39.48       48.29      5.96 o 
   8  10   0        3.60       -8.94      8.94 o 
   1  11   0      612.16      620.90     10.62 o 
   2  11   0      322.36      329.45      8.22 o 
   3  11   0       97.32      103.11      4.86 o 
   4  11   0      772.20      772.86     24.82 o 
   5  11   0       36.35       38.07      7.03 o 
   6  11   0       43.91       53.38      5.50 o 
   7  11   0      129.34      125.68     12.88 o 
   8  11   0       70.55       76.12      9.21 o 
   0  12   0      678.67      699.49     28.86 o 
   1  12   0      199.05      241.05     10.86 o 
   2  12   0       84.06       99.35      4.66 o 
   3  12   0      219.68      230.74      8.28 o 
   4  12   0      218.91      234.93     10.01 o 
   5  12   0      144.86      147.67      7.89 o 
   6  12   0       54.84       62.83      9.53 o 
   7  12   0      322.28      351.53     13.43 o 
   8  12   0      123.38      135.71     11.54 o 
   1  13   0       77.02       81.98      6.93 o 
   2  13   0      338.80      308.32     10.51 o 
   3  13   0      136.85      155.73      7.62 o 
   4  13   0      772.56      766.12     23.83 o 
   5  13   0      135.27      137.78      8.47 o 
   6  13   0       24.81       32.35      8.40 o 
   7  13   0        5.66        5.82      6.30 o 
   8  13   0       21.76       24.92      7.18 o 
   0  14   0       19.31       24.00      6.79 o 
   1  14   0      259.05      230.64     11.47 o 
   2  14   0        0.51       -2.87      5.71 o 
   3  14   0        3.29       -1.04      3.82 o 
   4  14   0       59.34       55.02     10.82 o 
   5  14   0       43.42       47.67      6.72 o 
   6  14   0        2.58        9.15      6.28 o 
   7  14   0        5.56        4.44      6.38 o 
   1  15   0       27.82       17.51      5.43 o 
   2  15   0       11.22        8.21      4.62 o 
   3  15   0      713.45      679.11     18.04 o 
   4  15   0        3.68        4.77      5.62 o 
   5  15   0        0.87        3.22      6.67 o 
   6  15   0      334.36      358.15     17.15 o 
   7  15   0      116.28      114.39     26.47 o 
   0  16   0       50.15       51.97      8.89 o 
   1  16   0      162.11      157.32     10.24 o 
   2  16   0      274.29      227.38      9.90 o 
   3  16   0       30.76       20.53      6.79 o 
   4  16   0        9.20       11.52      5.59 o 
   5  16   0      284.22      300.62     15.53 o 
   6  16   0       18.45       27.00     14.62 o 
   1  17   0       19.15       13.04      5.79 o 
   2  17   0       36.73       30.70      5.23 o 
   3  17   0      484.70      456.57     19.01 o 
   4  17   0       21.72       16.71      6.94 o 
   5  17   0       23.18       11.33      6.64 o 
   6  17   0       91.54       92.49     15.84 o 
   0  18   0        0.15       -7.27      7.61 o 
   1  18   0       13.63       27.90      6.68 o 
   2  18   0       33.70       44.02      5.59 o 
   3  18   0        8.51        7.94      6.56 o 
   4  18   0       18.13       21.95      6.60 o 
   5  18   0       12.29        9.33      7.00 o 
   1  19   0      405.35      376.33     14.17 o 
   2  19   0       13.45        3.14      4.83 o 
   3  19   0       30.29       16.67     10.48 o 
   4  19   0       36.80       32.50     12.31 o 
   5  19   0        0.36       -4.11      7.31 o 
   0  20   0        9.35        0.72      9.10 o 
   1  20   0        0.81        2.01      5.00 o 
   2  20   0       77.79       71.70      7.20 o 
   3  20   0        1.00        0.10     15.68 o 
   4  20   0       44.33       47.82      9.51 o 
   1  21   0       48.95       44.01      8.13 o 
   2  21   0       95.42       97.79      8.48 o 
   3  21   0      168.49      161.12     16.62 o 
   0  22   0      943.29      993.50     46.97 o 
   1  22   0       11.55        5.04      5.86 o 
  -9   0   1      625.73      651.47     35.59 o 
  -7   0   1      258.24      275.36     19.37 o 
  -5   0   1      607.01      618.64     15.54 o 
  -3   0   1    14403.61    14620.06    209.44 o 
  -1   0   1     4427.94     4481.16     98.98 o 
   1   0   1      109.83      101.54      3.64 o 
   3   0   1     3648.95     4110.12    109.15 o 
   5   0   1      344.47      377.59     20.46 o 
   7   0   1      182.36      140.14     14.14 o 
   9   0   1       13.88       21.26      9.80 o 
 -10   1   1       63.10       65.44      9.62 o 
  -9   1   1       36.39       30.27      7.79 o 
  -8   1   1      128.57      149.40     10.99 o 
  -7   1   1        8.72       13.25      5.49 o 
  -6   1   1       21.59       19.77      5.41 o 
  -5   1   1     1096.89     1182.47     16.51 o 
  -4   1   1     9783.32    10164.37    114.77 o 
  -3   1   1      417.29      435.31      8.70 o 
  -2   1   1      339.36      371.46      6.70 o 
  -1   1   1     5165.39     5423.89     71.50 o 
   0   1   1       73.49       64.35      1.55 o 
   1   1   1     3331.31     3522.81     44.83 o 
   2   1   1     2867.79     2973.66     45.01 o 
   3   1   1      968.55      957.18     18.26 o 
   4   1   1     1288.94     1399.84     25.65 o 
   5   1   1      434.20      432.05     11.33 o 
   6   1   1        4.39        3.32      9.68 o 
   7   1   1      143.07      157.59     10.62 o 
   8   1   1        7.82        0.67      5.68 o 
   9   1   1      402.46      435.05     20.68 o 
 -10   2   1       37.49       22.83      8.48 o 
  -9   2   1       92.59      102.96     22.66 o 
  -8   2   1       95.94       85.00      8.26 o 
  -7   2   1      102.31       86.62      8.28 o 
  -6   2   1       10.79        8.54      4.22 o 
  -5   2   1       34.92       34.59      3.24 o 
  -4   2   1      270.83      323.69      7.53 o 
  -3   2   1     1459.91     1576.87     22.59 o 
  -2   2   1       42.96       50.45      2.61 o 
  -1   2   1     2993.90     3173.38     59.49 o 
   0   2   1      475.39      485.72      8.28 o 
   1   2   1        9.93       17.17      1.67 o 
   2   2   1     2248.65     2330.23     31.05 o 
   3   2   1      422.10      516.88     12.05 o 
   4   2   1     1173.78     1182.67     19.28 o 
   5   2   1      160.32      146.25      5.56 o 
   6   2   1      626.72      561.60     25.48 o 
   7   2   1       21.10       38.48      6.46 o 
   8   2   1      614.73      594.25     22.96 o 
   9   2   1      453.87      536.58     23.14 o 
 -10   3   1        0.49        3.36      6.89 o 
  -9   3   1       74.51       76.44      9.19 o 
  -8   3   1       79.60       88.83     19.85 o 
  -7   3   1      234.48      217.51      9.73 o 
  -6   3   1       27.35       32.94      4.54 o 
  -5   3   1       75.40       81.59      5.73 o 
  -4   3   1      594.57      629.52     18.85 o 
  -3   3   1      536.09      533.06      9.75 o 
  -2   3   1      466.06      443.84      6.76 o 
  -1   3   1      900.97     1013.35     14.19 o 
   0   3   1     3280.32     3703.56     67.08 o 
   1   3   1       84.61       90.86      2.81 o 
   2   3   1      569.42      610.16     10.10 o 
   3   3   1     1390.74     1396.62     20.52 o 
   4   3   1      211.21      216.81      6.39 o 
   5   3   1       45.80       43.15      4.44 o 
   6   3   1      198.45      184.91      8.67 o 
   7   3   1       10.64       17.18      5.79 o 
   8   3   1       12.18       10.88      6.90 o 
   9   3   1      178.19      179.59     13.55 o 
 -10   4   1      153.82      173.42     22.46 o 
  -9   4   1      104.26      116.00     11.64 o 
  -8   4   1       28.41       28.17      5.11 o 
  -7   4   1       51.56       70.01      9.12 o 
  -6   4   1      179.88      175.35      6.55 o 
  -5   4   1     2906.41     2990.37     42.39 o 
  -4   4   1      570.08      634.68     12.03 o 
  -3   4   1      167.44      157.60      4.84 o 
  -2   4   1      715.49      771.52     10.68 o 
  -1   4   1    16466.54    16590.70    206.89 o 
   0   4   1    18225.44    19257.27    278.29 o 
   1   4   1      148.64      181.39      3.77 o 
   2   4   1      827.44      832.90     12.93 o 
   3   4   1      454.35      459.81      8.77 o 
   4   4   1     1558.43     1524.32     26.12 o 
   5   4   1      122.91      126.12      5.45 o 
   6   4   1       74.27       72.94      4.76 o 
   7   4   1      114.07       88.01      7.35 o 
   8   4   1       15.50       21.41     16.73 o 
   9   4   1      175.09      169.79     13.04 o 
  -9   5   1        4.55       11.14      8.33 o 
  -8   5   1      232.16      219.31     11.53 o 
  -7   5   1       38.25       22.98      4.47 o 
  -6   5   1      711.07      713.71     14.83 o 
  -5   5   1      849.56      869.90     19.39 o 
  -4   5   1       77.06       65.08      3.81 o 
  -3   5   1       20.52       35.34      2.24 o 
  -2   5   1      825.10      781.62     11.02 o 
  -1   5   1     1115.99     1154.02     16.43 o 
   0   5   1      899.68      937.96     15.99 o 
   1   5   1     3572.14     3790.74     43.80 o 
   2   5   1      585.90      591.39      9.11 o 
   3   5   1       68.65       74.13      3.13 o 
   4   5   1       28.12       28.98      2.87 o 
   5   5   1       21.48       24.84      3.40 o 
   6   5   1      152.44      132.70      6.09 o 
   7   5   1      245.03      212.82     12.17 o 
   8   5   1       18.01       23.09      5.06 o 
   9   5   1        2.48       -1.60      6.73 o 
  -9   6   1      106.33       94.71      7.94 o 
  -8   6   1      147.16      145.78      8.52 o 
  -7   6   1      674.41      658.67     18.05 o 
  -6   6   1      206.58      202.24      7.26 o 
  -5   6   1      424.53      406.05     10.00 o 
  -4   6   1       51.03       56.39      3.60 o 
  -3   6   1      742.79      735.22     16.44 o 
  -2   6   1      499.13      453.90      7.54 o 
  -1   6   1     1285.07     1274.32     18.18 o 
   0   6   1      473.33      440.55      9.06 o 
   1   6   1     2505.38     2665.21     31.73 o 
   2   6   1      582.60      603.19      9.46 o 
   3   6   1       10.50       17.41      2.48 o 
   4   6   1      350.74      322.91      6.94 o 
   5   6   1       61.62       68.83      6.08 o 
   6   6   1        2.75        2.48      3.36 o 
   7   6   1        0.47        9.10      4.27 o 
   8   6   1      131.58      139.99      8.73 o 
   9   6   1        8.58       14.03      7.71 o 
  -9   7   1      271.50      303.61     13.12 o 
  -8   7   1       11.87        7.24      4.65 o 
  -7   7   1       21.98       26.99      4.85 o 
  -6   7   1       20.26       28.57      4.31 o 
  -5   7   1      628.52      618.63     13.14 o 
  -4   7   1      259.01      283.74      6.23 o 
  -3   7   1      188.86      191.33      6.13 o 
  -2   7   1     2390.14     2616.69     31.73 o 
  -1   7   1    11492.64    12087.52    151.52 o 
   0   7   1       83.95       81.57      4.36 o 
   1   7   1       24.37       20.81      1.77 o 
   2   7   1        0.14        4.11      1.91 o 
   3   7   1     2201.83     2205.81     28.08 o 
   4   7   1        9.34        8.97      2.31 o 
   5   7   1      229.86      232.37      7.64 o 
   6   7   1      326.33      299.92      9.34 o 
   7   7   1       76.02       83.48      6.82 o 
   8   7   1       61.90       61.41      6.61 o 
   9   7   1       73.65       74.92      8.12 o 
  -9   8   1       76.49       68.89      7.35 o 
  -8   8   1       25.93       31.29      5.29 o 
  -7   8   1      759.59      702.41     18.88 o 
  -6   8   1      512.65      463.77     11.80 o 
  -5   8   1      709.35      684.56     14.23 o 
  -4   8   1       26.13       30.68      5.11 o 
  -3   8   1      400.70      407.80     11.99 o 
  -2   8   1      164.62      183.51      4.62 o 
  -1   8   1       33.56       41.19      4.51 o 
   0   8   1      193.82      258.10      8.80 o 
   1   8   1      859.68      914.31     14.14 o 
   2   8   1      113.62      103.47      3.53 o 
   3   8   1      607.19      676.68     11.22 o 
   4   8   1      612.18      583.33     10.58 o 
   5   8   1       15.36       17.92      3.49 o 
   6   8   1      380.76      406.60     11.18 o 
   7   8   1       17.79       24.29      5.01 o 
   8   8   1      110.35      108.79      8.44 o 
   9   8   1      159.40      168.38     11.95 o 
  -9   9   1        0.34       -6.65      6.65 o 
  -8   9   1      504.35      486.13     17.83 o 
  -7   9   1       80.59       85.05      6.63 o 
  -6   9   1      110.98      117.01      5.99 o 
  -5   9   1     1029.69      972.86     19.65 o 
  -4   9   1      385.57      367.74      7.85 o 
  -3   9   1      182.12      175.21      4.95 o 
  -2   9   1      455.72      450.67      8.08 o 
  -1   9   1      503.50      522.90      9.23 o 
   0   9   1      975.80      942.55     23.80 o 
   1   9   1       42.37       55.69      4.36 o 
   2   9   1     1098.23     1132.14     16.11 o 
   3   9   1      139.51      152.94      4.75 o 
   4   9   1       16.69       11.75      2.72 o 
   5   9   1        0.33        2.50      3.11 o 
   6   9   1      153.69      154.60      6.83 o 
   7   9   1       24.02       15.92      7.64 o 
   8   9   1       54.77       41.02      8.90 o 
  -9  10   1       45.03       36.58      8.38 o 
  -8  10   1       19.59       13.34      6.82 o 
  -7  10   1      128.65      140.75      7.10 o 
  -6  10   1       45.29       50.66      4.67 o 
  -5  10   1      143.11      148.11      6.33 o 
  -4  10   1      436.39      451.92      9.88 o 
  -3  10   1      352.97      324.68      7.15 o 
  -2  10   1     1002.16     1052.56     15.28 o 
  -1  10   1       36.78       38.83      2.98 o 
   0  10   1      300.29      306.38      8.01 o 
   1  10   1      503.23      487.16     11.31 o 
   2  10   1        0.23        1.82      2.58 o 
   3  10   1        8.31        5.45      2.43 o 
   4  10   1       30.29       28.71      3.52 o 
   5  10   1       54.23       48.26      5.14 o 
   6  10   1       54.40       43.48      4.99 o 
   7  10   1       18.60       23.68      6.70 o 
   8  10   1       35.83       37.96     19.36 o 
  -8  11   1      112.02      113.13     10.27 o 
  -7  11   1       19.55       20.95      6.24 o 
  -6  11   1       33.26       20.33      4.46 o 
  -5  11   1       44.04       37.41      4.69 o 
  -4  11   1      574.59      563.05     16.45 o 
  -3  11   1       91.41       82.09      3.86 o 
  -2  11   1      414.03      412.07      7.94 o 
  -1  11   1       48.37       46.74      4.55 o 
   0  11   1       10.23       14.69      2.66 o 
   1  11   1      244.54      216.56      7.07 o 
   2  11   1      647.60      625.26     12.56 o 
   3  11   1      412.62      404.56      9.85 o 
   4  11   1      103.31       87.37      7.68 o 
   5  11   1      370.52      362.76     12.80 o 
   6  11   1        1.03       -1.04      4.06 o 
   7  11   1      587.92      626.08     18.36 o 
   8  11   1        0.07       -3.60      7.76 o 
  -8  12   1      215.10      229.80     13.96 o 
  -7  12   1        1.89       -5.42      5.42 o 
  -6  12   1        0.29        3.36      4.37 o 
  -5  12   1       88.70       88.94      6.22 o 
  -4  12   1        1.33        6.70      4.44 o 
  -3  12   1       75.39       91.34      4.74 o 
  -2  12   1       28.16       49.32      4.62 o 
  -1  12   1      262.60      317.26     19.13 o 
   0  12   1     1375.93     1365.36     24.77 o 
   1  12   1      283.29      311.21     10.83 o 
   2  12   1      198.28      192.69      6.47 o 
   3  12   1        6.54        8.92      3.14 o 
   4  12   1      119.17      131.02      7.12 o 
   5  12   1       40.20       29.54      5.19 o 
   6  12   1      164.67      174.34      9.10 o 
   7  12   1        2.74        1.52      5.73 o 
   8  12   1       82.66       71.29      9.10 o 
  -8  13   1        0.06        1.75     10.08 o 
  -7  13   1        1.26       -7.63      9.18 o 
  -6  13   1       32.50       35.44      6.39 o 
  -5  13   1      731.94      659.43     29.67 o 
  -4  13   1        1.33        3.68      4.56 o 
  -3  13   1        0.42        5.04      3.64 o 
  -2  13   1      372.80      374.89     11.74 o 
  -1  13   1       85.16       74.69      7.00 o 
   0  13   1       81.76       76.58     11.06 o 
   1  13   1      547.06      531.93     17.90 o 
   2  13   1       35.82       24.23      4.14 o 
   3  13   1      168.14      204.35      7.17 o 
   4  13   1       45.29       42.62      5.91 o 
   5  13   1      124.69      121.92      7.34 o 
   6  13   1        4.38        0.29      4.66 o 
   7  13   1       67.13       64.74      6.68 o 
  -7  14   1      315.20      331.93     16.57 o 
  -6  14   1      126.53      119.79     10.21 o 
  -5  14   1       37.94       38.66      6.37 o 
  -4  14   1       51.54       42.28      8.75 o 
  -3  14   1      692.06      739.58     27.77 o 
  -2  14   1       48.94       37.80      4.68 o 
  -1  14   1      237.47      248.64     11.89 o 
   0  14   1      305.87      307.21     13.44 o 
   1  14   1       43.21       46.88      6.37 o 
   2  14   1       37.02       44.70      5.07 o 
   3  14   1      397.01      369.33     12.26 o 
   4  14   1       30.73       17.11      5.12 o 
   5  14   1       23.83       22.75      6.19 o 
   6  14   1      155.09      152.18     10.99 o 
   7  14   1       82.48       76.27      9.00 o 
  -7  15   1        9.16        4.92     13.92 o 
  -6  15   1      311.79      310.31     21.88 o 
  -5  15   1      157.45      154.14     16.31 o 
  -4  15   1      320.36      325.47     32.14 o 
  -3  15   1       31.43       49.20      5.25 o 
  -2  15   1     1004.46     1017.35     23.19 o 
  -1  15   1      816.11      794.19     24.24 o 
   0  15   1      163.62      148.37     11.31 o 
   1  15   1       98.21      109.47      8.63 o 
   2  15   1        0.06       -2.54      4.37 o 
   3  15   1      251.31      261.26     12.75 o 
   4  15   1        0.21       -5.12      5.12 o 
   5  15   1       45.03       59.52      7.54 o 
   6  15   1       64.59       84.68      9.24 o 
   7  15   1       16.44       24.72     13.02 o 
  -7  16   1       98.08       93.79     10.35 o 
  -6  16   1      372.82      345.85     17.26 o 
  -5  16   1      158.94      163.64     11.59 o 
  -4  16   1        3.71        5.45      8.82 o 
  -3  16   1       52.67       56.41      5.90 o 
  -2  16   1      119.01      130.96      9.72 o 
  -1  16   1      315.87      287.09     13.74 o 
   0  16   1       22.91       16.99      6.18 o 
   1  16   1       23.65       16.26      4.28 o 
   2  16   1      753.34      782.77     20.18 o 
   3  16   1        0.66        2.85      4.41 o 
   4  16   1        4.99       -2.90      8.23 o 
   5  16   1      118.13      105.32      9.54 o 
   6  16   1       49.48       53.45      9.61 o 
  -6  17   1        8.47        4.86      6.91 o 
  -5  17   1       85.27       68.64      8.79 o 
  -4  17   1       79.26       80.37      8.55 o 
  -3  17   1       58.11       63.81      6.23 o 
  -2  17   1       86.75      100.37      7.09 o 
  -1  17   1       16.29       17.12      8.40 o 
   0  17   1       60.14       56.79      7.14 o 
   1  17   1      494.02      479.23     15.35 o 
   2  17   1       24.30       24.28      5.76 o 
   3  17   1      278.02      320.08     15.68 o 
   4  17   1        3.57       14.24      5.76 o 
   5  17   1      237.60      242.29     19.36 o 
   6  17   1       44.53       41.22      8.85 o 
  -6  18   1        0.36       -7.28      7.28 o 
  -5  18   1      309.22      314.35     16.63 o 
  -4  18   1      240.07      229.12     13.82 o 
  -3  18   1      148.31      169.87     11.60 o 
  -2  18   1       12.86       17.76      4.82 o 
  -1  18   1       61.54       59.40      7.93 o 
   0  18   1       51.04       51.59      8.48 o 
   1  18   1        3.90        0.94      6.08 o 
   2  18   1        1.32       15.55      5.05 o 
   3  18   1       45.54       37.79     12.14 o 
   4  18   1        2.94       -6.24      6.24 o 
   5  18   1       34.97       24.43      7.20 o 
  -5  19   1        0.27       -4.31      6.59 o 
  -4  19   1       78.05       77.94      9.46 o 
  -3  19   1       27.13       23.76     10.32 o 
  -2  19   1       32.90       32.64      6.22 o 
  -1  19   1      170.64      157.22     11.47 o 
   0  19   1       31.67       33.09      6.96 o 
   1  19   1       25.66       22.72      6.38 o 
   2  19   1       24.35       32.73      6.49 o 
   3  19   1       92.23       79.95      8.93 o 
   4  19   1       15.73       21.37      6.81 o 
  -4  20   1        0.19        2.14      9.26 o 
  -3  20   1      116.52      110.73     10.90 o 
  -2  20   1       14.04       12.28      5.39 o 
  -1  20   1       35.63       39.03      7.39 o 
   0  20   1      153.27      144.27     11.16 o 
   1  20   1       88.55       89.20      8.89 o 
   2  20   1       55.11       50.46      6.51 o 
   3  20   1       16.70       31.11      7.82 o 
   4  20   1      220.80      235.35     15.92 o 
  -3  21   1       30.67       13.63      9.09 o 
  -2  21   1       45.48       48.93     13.82 o 
  -1  21   1       45.34       36.21      6.47 o 
   0  21   1      191.41      189.20     14.09 o 
   1  21   1       12.68       10.10      5.49 o 
   2  21   1       48.40       36.14      6.86 o 
   3  21   1        0.09       -6.54      7.46 o 
  -1  22   1      154.68      131.07      9.47 o 
   0  22   1      222.35      226.26     15.04 o 
   1  22   1       30.12       41.71      8.08 o 
 -10   0   2      147.36      123.24     16.45 o 
  -8   0   2        8.39        7.70      8.58 o 
  -6   0   2     1601.61     1619.11     55.39 o 
  -4   0   2     7534.66     7970.56    143.71 o 
  -2   0   2     1259.68     1350.81     34.43 o 
   0   0   2    13817.29    14359.77    478.04 o 
   2   0   2       91.17       93.24      7.39 o 
   4   0   2      171.53      163.27     11.79 o 
   6   0   2      150.22      154.73     14.47 o 
   8   0   2      293.22      292.82     22.19 o 
 -10   1   2        0.44        2.31      7.59 o 
  -9   1   2      100.60       75.84     13.67 o 
  -8   1   2        2.54        5.00      5.49 o 
  -7   1   2      515.35      512.50     28.90 o 
  -6   1   2       64.86       82.63      7.66 o 
  -5   1   2        3.73       22.56      4.22 o 
  -4   1   2        1.41       -0.84      2.39 o 
  -3   1   2      116.02      118.43      4.97 o 
  -2   1   2      314.31      328.89      5.62 o 
  -1   1   2     6387.83     6614.71     83.19 o 
   0   1   2     8089.79     8235.47    103.30 o 
   1   1   2     1791.24     1802.98     24.16 o 
   2   1   2       59.71       62.59      3.44 o 
   3   1   2       86.51      102.46      5.02 o 
   4   1   2      233.00      220.26      7.78 o 
   5   1   2       24.53       18.97      4.97 o 
   6   1   2       58.40       70.16     10.66 o 
   7   1   2       82.34       91.96     20.34 o 
   8   1   2        2.98       -5.37      6.25 o 
   9   1   2        8.69       -6.38      6.81 o 
 -10   2   2        0.79       12.66      7.19 o 
  -9   2   2        6.43       -5.73      6.44 o 
  -8   2   2       23.99       36.36      6.44 o 
  -7   2   2      311.33      237.83     12.73 o 
  -6   2   2        0.52       -3.53      3.53 o 
  -5   2   2       23.28       29.33      3.17 o 
  -4   2   2     1669.08     1743.02     25.55 o 
  -3   2   2      684.68      602.42     14.33 o 
  -2   2   2       26.76       25.34      2.24 o 
  -1   2   2    14049.33    13837.10    264.41 o 
   0   2   2     3267.00     3384.51     43.17 o 
   1   2   2     4786.34     4939.13     71.55 o 
   2   2   2      261.46      266.91      5.85 o 
   3   2   2     1653.28     1702.21     28.99 o 
   4   2   2       76.97       69.28      4.70 o 
   5   2   2     2117.70     2103.48     55.64 o 
   6   2   2     1830.09     1716.81     43.54 o 
   7   2   2       11.21       11.10      7.91 o 
   8   2   2       62.72       67.11      8.67 o 
   9   2   2        2.70       13.35      7.00 o 
 -10   3   2       26.06       39.16      8.82 o 
  -9   3   2       19.22       14.62      6.56 o 
  -8   3   2        0.77        3.53      5.40 o 
  -7   3   2      146.81      133.46      7.55 o 
  -6   3   2        1.57        1.68      7.47 o 
  -5   3   2       18.59       19.63      3.18 o 
  -4   3   2      759.85      755.45     13.39 o 
  -3   3   2      816.79      840.43     15.92 o 
  -2   3   2      214.21      224.18      6.21 o 
  -1   3   2     2878.55     3029.54     45.67 o 
   0   3   2     6455.91     6752.19     84.55 o 
   1   3   2     1495.24     1566.97     21.48 o 
   2   3   2       78.72       67.83      3.09 o 
   3   3   2     2517.88     2680.99     44.26 o 
   4   3   2     1972.19     1876.48     32.97 o 
   5   3   2      908.16      869.15     16.55 o 
   6   3   2      601.45      595.18     16.49 o 
   7   3   2        3.46       -1.48      5.10 o 
   8   3   2       90.22       84.80     14.43 o 
   9   3   2       39.14       66.12      9.43 o 
 -10   4   2      119.46      123.19     20.77 o 
  -9   4   2       50.67       40.55      7.13 o 
  -8   4   2      514.71      520.21     23.88 o 
  -7   4   2        0.46        9.60      4.08 o 
  -6   4   2      342.85      306.24      8.69 o 
  -5   4   2      850.81      821.93     15.21 o 
  -4   4   2      348.39      346.93     10.08 o 
  -3   4   2       16.70       14.84      1.67 o 
  -2   4   2     1528.93     1499.48     24.37 o 
  -1   4   2     2388.49     2478.05     88.88 o 
   0   4   2      201.31      220.67      5.79 o 
   1   4   2     2060.53     1981.45     26.71 o 
   2   4   2      361.97      377.20      8.32 o 
   3   4   2     1850.14     2003.17     46.42 o 
   4   4   2       17.21       20.01      3.59 o 
   5   4   2      810.68      802.08     15.83 o 
   6   4   2     1014.32      953.22     18.66 o 
   7   4   2      143.91      146.62      8.51 o 
   8   4   2        0.38       -3.79      6.41 o 
   9   4   2      354.49      413.40     20.31 o 
 -10   5   2      114.26      121.86     11.79 o 
  -9   5   2      260.82      284.13     15.76 o 
  -8   5   2        4.11        6.53      4.40 o 
  -7   5   2       51.72       46.61      5.11 o 
  -6   5   2       51.35       49.41      6.61 o 
  -5   5   2     3345.02     3223.80     45.37 o 
  -4   5   2      200.93      198.69      6.06 o 
  -3   5   2      374.82      384.03      6.81 o 
  -2   5   2      161.85      126.59      3.42 o 
  -1   5   2      378.74      386.09     10.86 o 
   0   5   2        0.69       -0.28      1.26 o 
   1   5   2      630.30      664.82     10.70 o 
   2   5   2       42.63       52.20      2.98 o 
   3   5   2        6.68       10.57      2.09 o 
   4   5   2      525.19      528.35     12.54 o 
   5   5   2      948.10      906.44     20.22 o 
   6   5   2       78.51       54.00      4.55 o 
   7   5   2      517.91      507.67     17.72 o 
   8   5   2       86.77       83.88      9.46 o 
   9   5   2       83.12       88.65     10.21 o 
  -9   6   2        0.47        3.97      6.37 o 
  -8   6   2       29.63       40.72      5.64 o 
  -7   6   2      235.79      210.74      9.45 o 
  -6   6   2       36.08       35.45      4.00 o 
  -5   6   2      395.21      391.73      9.74 o 
  -4   6   2      183.26      177.24      4.47 o 
  -3   6   2      189.33      196.04      4.73 o 
  -2   6   2     1187.17     1288.15     22.00 o 
  -1   6   2       46.64       37.95      2.19 o 
   0   6   2      309.57      351.57      8.28 o 
   1   6   2     1059.94     1017.77     20.38 o 
   2   6   2        0.32        3.19      2.71 o 
   3   6   2        1.98        4.68      2.37 o 
   4   6   2        6.25        7.48      2.60 o 
   5   6   2      876.75      859.69     16.80 o 
   6   6   2      527.31      456.55     11.86 o 
   7   6   2        0.76        1.62      4.25 o 
   8   6   2      355.02      337.48     13.56 o 
   9   6   2      117.45      117.42     16.58 o 
  -9   7   2        4.81        0.63      5.39 o 
  -8   7   2        1.05       -2.93      4.50 o 
  -7   7   2      121.64      113.90      7.05 o 
  -6   7   2        8.17       13.19      4.67 o 
  -5   7   2      512.83      483.52     11.29 o 
  -4   7   2     2073.15     1894.46     24.86 o 
  -3   7   2        4.62        8.43      2.06 o 
  -2   7   2      134.47      169.43      4.33 o 
  -1   7   2       97.83       97.00      3.34 o 
   0   7   2     1508.30     1394.86     23.84 o 
   1   7   2       27.78       33.52      2.15 o 
   2   7   2     3790.23     3813.46     45.38 o 
   3   7   2        0.60        5.41      2.20 o 
   4   7   2      169.20      171.54      5.24 o 
   5   7   2      103.33      101.95      6.30 o 
   6   7   2      139.29      152.48      8.30 o 
   7   7   2       34.07       22.84      5.15 o 
   8   7   2      129.76      153.15      9.30 o 
   9   7   2       27.70       32.84     23.05 o 
  -9   8   2       51.03       57.50      6.76 o 
  -8   8   2       12.64       14.68      4.94 o 
  -7   8   2      178.37      179.67      8.92 o 
  -6   8   2      953.89      904.45     17.97 o 
  -5   8   2     2601.17     2486.86     37.11 o 
  -4   8   2      862.31      777.76     13.77 o 
  -3   8   2       58.87       67.61      3.13 o 
  -2   8   2      139.78      120.03      3.73 o 
  -1   8   2     7506.82     7795.63    115.04 o 
   0   8   2      402.72      416.67     15.53 o 
   1   8   2      198.90      190.50      4.36 o 
   2   8   2        3.51        5.41      1.93 o 
   3   8   2      245.52      241.38      6.91 o 
   4   8   2       64.95       58.53      3.53 o 
   5   8   2      213.41      200.86      7.38 o 
   6   8   2      201.20      216.48      8.08 o 
   7   8   2      442.63      397.14     24.55 o 
   8   8   2       69.67       71.21      7.19 o 
  -9   9   2        0.07       -1.63      6.72 o 
  -8   9   2       47.78       48.90      6.07 o 
  -7   9   2      120.01      124.14      9.47 o 
  -6   9   2      120.22      109.74      5.80 o 
  -5   9   2      103.27      112.30      5.61 o 
  -4   9   2      110.25      107.49      4.11 o 
  -3   9   2      409.06      401.12      7.93 o 
  -2   9   2      352.26      360.81     11.16 o 
  -1   9   2      342.05      380.26      9.57 o 
   0   9   2      117.11      150.21      5.43 o 
   1   9   2        2.20        2.46      2.09 o 
   2   9   2       48.95       48.36      2.92 o 
   3   9   2        0.44        4.28      4.33 o 
   4   9   2      268.36      273.01      7.09 o 
   5   9   2      166.93      168.01      7.80 o 
   6   9   2        3.11        6.36      3.69 o 
   7   9   2       99.13       96.11     14.19 o 
   8   9   2       35.27       26.67     18.78 o 
  -9  10   2        1.80        6.06      7.24 o 
  -8  10   2      323.98      341.45     13.27 o 
  -7  10   2      128.54      134.29      7.00 o 
  -6  10   2       39.94       35.64      4.32 o 
  -5  10   2       28.57       31.89      4.57 o 
  -4  10   2       15.19       11.93      2.60 o 
  -3  10   2        4.42        4.80      2.59 o 
  -2  10   2      515.79      486.19      8.65 o 
  -1  10   2     1826.95     1935.85     32.63 o 
   0  10   2       64.54       62.20      3.97 o 
   1  10   2      132.10      118.52      5.43 o 
   2  10   2       45.06       53.57      3.66 o 
   3  10   2       15.19       18.11      3.24 o 
   4  10   2        4.43       -1.19      2.96 o 
   5  10   2     1093.11     1046.77     23.52 o 
   6  10   2      149.42      165.07      8.65 o 
   7  10   2        4.68        2.59      6.28 o 
   8  10   2        3.96       11.85      7.43 o 
  -9  11   2       17.74       18.86     13.38 o 
  -8  11   2       27.93       34.69      7.31 o 
  -7  11   2      141.46      165.07      9.42 o 
  -6  11   2      961.27      913.14     18.65 o 
  -5  11   2      367.23      351.16      9.88 o 
  -4  11   2      417.01      392.97      9.94 o 
  -3  11   2       84.35       89.71      5.54 o 
  -2  11   2     1571.28     1620.86     22.44 o 
  -1  11   2       50.04       48.25      3.70 o 
   0  11   2      104.04      106.45      5.08 o 
   1  11   2       23.27       23.32      3.59 o 
   2  11   2      655.05      665.40     13.47 o 
   3  11   2      100.73      110.91      5.31 o 
   4  11   2      268.80      249.64      9.62 o 
   5  11   2       12.38       20.45      5.86 o 
   6  11   2      237.26      232.47     10.28 o 
   7  11   2       21.32       20.87      5.51 o 
   8  11   2        0.13       -4.43      7.38 o 
  -8  12   2       11.26       13.54      7.00 o 
  -7  12   2        9.36        2.77      7.61 o 
  -6  12   2      199.80      215.22      9.67 o 
  -5  12   2       48.30       60.65      7.71 o 
  -4  12   2      298.38      292.38     11.16 o 
  -3  12   2      264.98      269.40      9.39 o 
  -2  12   2      103.62      111.25      6.16 o 
  -1  12   2       20.04       20.63      3.16 o 
   0  12   2      148.58      155.35     13.47 o 
   1  12   2      292.12      294.35      8.05 o 
   2  12   2        8.52       16.68      4.30 o 
   3  12   2       49.67       50.60      4.58 o 
   4  12   2       84.82      104.45      6.62 o 
   5  12   2       38.55       41.47      4.97 o 
   6  12   2        0.76       -1.59      4.38 o 
   7  12   2        2.48       -5.48      5.48 o 
  -8  13   2      104.91      120.40     14.39 o 
  -7  13   2       50.68       52.04     12.80 o 
  -6  13   2      144.66      153.07     17.27 o 
  -5  13   2        0.25        3.01      5.01 o 
  -4  13   2      846.31      784.67     24.16 o 
  -3  13   2       13.42        7.03      3.79 o 
  -2  13   2      220.35      210.45      8.70 o 
  -1  13   2      290.88      244.43     21.38 o 
   0  13   2      219.41      237.66     11.44 o 
   1  13   2        0.00       -1.79      2.71 o 
   2  13   2      613.86      618.43     13.40 o 
   3  13   2      143.34      144.49      6.29 o 
   4  13   2      532.90      480.66     16.42 o 
   5  13   2       31.40       34.17      4.99 o 
   6  13   2      362.25      373.07     13.68 o 
   7  13   2      145.88      164.29      9.90 o 
  -8  14   2       33.04       36.12      9.74 o 
  -7  14   2       55.84       58.73      8.36 o 
  -6  14   2     1720.85     1692.88     43.65 o 
  -5  14   2      406.66      413.81     17.31 o 
  -4  14   2      623.01      592.44     20.75 o 
  -3  14   2       56.11       32.14      5.95 o 
  -2  14   2       29.81       41.90      4.70 o 
  -1  14   2        0.36        5.02      4.87 o 
   0  14   2      648.27      647.70     20.88 o 
   1  14   2       47.34       43.77      4.82 o 
   2  14   2       28.02       33.09      4.84 o 
   3  14   2      400.66      359.24     12.28 o 
   4  14   2      194.18      195.52     13.63 o 
   5  14   2       77.59       79.85      8.28 o 
   6  14   2        0.04       -2.67      6.17 o 
   7  14   2       22.74        9.79      7.53 o 
  -7  15   2      174.35      170.86     12.36 o 
  -6  15   2      106.93      112.94     15.63 o 
  -5  15   2      334.31      338.78     15.72 o 
  -4  15   2        8.12       17.18      5.79 o 
  -3  15   2       13.63       17.57      6.15 o 
  -2  15   2      202.89      189.81     11.79 o 
  -1  15   2       14.48       10.09      4.95 o 
   0  15   2       43.08       43.25      6.55 o 
   1  15   2      375.28      342.67     12.02 o 
   2  15   2      236.15      223.57      9.70 o 
   3  15   2      451.18      471.76     14.70 o 
   4  15   2       29.01       32.92     10.42 o 
   5  15   2       15.86       13.87     14.33 o 
   6  15   2        5.44       -0.39      6.38 o 
  -7  16   2       85.91       95.26     16.64 o 
  -6  16   2        1.39        5.82      6.54 o 
  -5  16   2        5.42        9.81      6.21 o 
  -4  16   2      239.51      265.16     14.11 o 
  -3  16   2      122.22      109.98      7.25 o 
  -2  16   2        6.54        7.38      4.09 o 
  -1  16   2        5.19        3.41      5.26 o 
   0  16   2       30.26       27.86     10.64 o 
   1  16   2       60.18       66.75      6.03 o 
   2  16   2      152.86      160.05      8.54 o 
   3  16   2       99.48      106.89      7.41 o 
   4  16   2       19.44       20.73      6.22 o 
   5  16   2      198.59      201.69     13.00 o 
   6  16   2       78.10       75.42      9.00 o 
  -6  17   2       40.33       42.18      8.09 o 
  -5  17   2      361.83      371.49     17.69 o 
  -4  17   2        7.85       15.08      5.96 o 
  -3  17   2        0.08        2.19      5.50 o 
  -2  17   2      294.57      243.86     10.63 o 
  -1  17   2       43.07       37.46      6.65 o 
   0  17   2       90.28       91.37      8.76 o 
   1  17   2       69.66       65.57      6.33 o 
   2  17   2      304.38      325.58     12.66 o 
   3  17   2        3.19        2.29      5.33 o 
   4  17   2      148.87      154.84     11.36 o 
   5  17   2       56.23       56.87      8.50 o 
  -6  18   2       72.23       91.53     10.45 o 
  -5  18   2       42.66       56.87      8.20 o 
  -4  18   2        1.91        7.47      6.20 o 
  -3  18   2       20.13       14.03      6.44 o 
  -2  18   2       18.52       18.19      5.74 o 
  -1  18   2       18.05       17.35      6.06 o 
   0  18   2       51.51       51.37      8.75 o 
   1  18   2      167.24      164.57      9.24 o 
   2  18   2        0.78        4.24      4.98 o 
   3  18   2       85.15       78.00      8.81 o 
   4  18   2       14.42       21.90      7.10 o 
   5  18   2       74.20       87.37     10.10 o 
  -5  19   2        1.29        0.21      6.61 o 
  -4  19   2      209.39      213.47     13.85 o 
  -3  19   2       96.42      100.82      9.86 o 
  -2  19   2       13.36       10.77      6.48 o 
  -1  19   2       75.14       63.40      8.26 o 
   0  19   2        2.91        5.59     12.96 o 
   1  19   2       15.92       13.55      5.48 o 
   2  19   2      117.76      113.80      8.48 o 
   3  19   2        2.31        6.06      6.58 o 
   4  19   2       82.60       95.62     10.16 o 
  -4  20   2       39.48       59.89      9.12 o 
  -3  20   2       26.97       18.30      6.98 o 
  -2  20   2       24.76       23.75      5.68 o 
  -1  20   2       22.23       29.62      7.34 o 
   0  20   2       65.05       58.49     15.84 o 
   1  20   2      167.57      178.33     10.39 o 
   2  20   2       14.25       21.12      6.08 o 
   3  20   2        4.21        0.77      6.56 o 
  -3  21   2       23.14       24.06      7.42 o 
  -2  21   2        6.59        3.23      5.55 o 
  -1  21   2        1.94        6.13      7.47 o 
   0  21   2       79.35       86.26      7.86 o 
   1  21   2       55.74       73.65      7.58 o 
   2  21   2      102.80      111.09      8.67 o 
   0  22   2      176.56      171.23     10.73 o 
  -9   0   3      106.67       56.83     11.75 o 
  -7   0   3       80.80       40.88      9.16 o 
  -5   0   3      143.63      178.23     10.66 o 
  -3   0   3     1370.09     1308.19     21.61 o 
  -1   0   3      659.16      672.65     15.11 o 
   1   0   3     1168.48     1145.27     24.00 o 
   3   0   3      323.20      321.53     15.77 o 
   5   0   3     1375.48     1343.25     47.56 o 
   7   0   3      167.43      154.34     15.42 o 
   9   0   3      214.97      197.59     20.54 o 
 -10   1   3      270.41      279.62     16.41 o 
  -9   1   3       13.40       32.32      6.60 o 
  -8   1   3       46.42       32.94      8.06 o 
  -7   1   3      139.31      157.71     14.62 o 
  -6   1   3      252.06      251.32     15.40 o 
  -5   1   3     2736.96     2691.17     33.35 o 
  -4   1   3        3.68       14.04      1.98 o 
  -3   1   3      841.57      861.56     11.96 o 
  -2   1   3      652.42      674.28      9.48 o 
  -1   1   3     2714.21     2855.19     42.93 o 
   0   1   3      681.36      702.01     10.53 o 
   1   1   3       34.92       41.24      3.51 o 
   2   1   3      132.49      120.76      5.95 o 
   3   1   3      517.91      507.75     15.34 o 
   4   1   3      240.16      222.37     10.11 o 
   5   1   3      955.38      871.37     29.94 o 
   6   1   3      135.66      125.06      9.22 o 
   7   1   3        3.28       -2.25      5.52 o 
   8   1   3      379.84      404.89     19.13 o 
   9   1   3        0.12       -4.02      7.29 o 
 -10   2   3       47.68       61.81      8.76 o 
  -9   2   3        4.74        1.86      5.92 o 
  -8   2   3      213.82      243.27     13.48 o 
  -7   2   3       12.17       13.96      6.94 o 
  -6   2   3     1177.82     1120.17     27.02 o 
  -5   2   3      145.13      150.39      5.42 o 
  -4   2   3     5176.89     5147.17     93.59 o 
  -3   2   3      484.63      484.94     16.25 o 
  -2   2   3     2336.48     2334.20     31.28 o 
  -1   2   3     3581.93     3791.64     56.87 o 
   0   2   3     1489.81     1573.57     24.58 o 
   1   2   3      256.48      229.33      5.23 o 
   2   2   3     2280.54     2313.07     31.78 o 
   3   2   3     1144.30     1161.45     22.60 o 
   4   2   3       33.99       39.20      4.10 o 
   5   2   3     1820.67     1794.59     41.81 o 
   6   2   3      107.53       86.46      8.11 o 
   7   2   3       21.91       22.94      6.65 o 
   8   2   3       27.36       30.96      7.58 o 
   9   2   3       38.42       39.91      8.41 o 
 -10   3   3       34.69       23.92     24.19 o 
  -9   3   3      179.77      176.71     12.39 o 
  -8   3   3       44.12       35.35      8.22 o 
  -7   3   3       32.90       27.16      4.62 o 
  -6   3   3        5.06        8.12      6.26 o 
  -5   3   3     1340.21     1280.85     20.88 o 
  -4   3   3      339.81      351.22      8.09 o 
  -3   3   3     1567.75     1497.44     25.28 o 
  -2   3   3      221.42      257.87     12.11 o 
  -1   3   3     2574.30     2637.25     40.60 o 
   0   3   3      862.62      863.13     12.80 o 
   1   3   3     6544.74     6949.50     87.52 o 
   2   3   3       32.59       48.17      2.99 o 
   3   3   3      214.02      225.73      6.18 o 
   4   3   3      161.94      157.83      6.88 o 
   5   3   3       13.36       17.42      8.43 o 
   6   3   3      280.35      298.07     14.08 o 
   7   3   3      420.62      380.00     20.22 o 
   8   3   3       24.50       17.01      6.79 o 
   9   3   3      245.97      268.31     16.62 o 
 -10   4   3       37.89       41.18      8.06 o 
  -9   4   3      117.44      116.17     25.17 o 
  -8   4   3      134.11      115.85      7.62 o 
  -7   4   3        1.66        5.86      3.92 o 
  -6   4   3      574.69      532.57     17.23 o 
  -5   4   3      282.52      289.77      7.91 o 
  -4   4   3       11.93       17.26      3.02 o 
  -3   4   3       41.98       35.52      4.63 o 
  -2   4   3     1953.11     1992.61     31.42 o 
  -1   4   3     5857.73     6017.92     88.71 o 
   0   4   3      610.61      670.48     12.08 o 
   1   4   3      808.30      857.32     13.34 o 
   2   4   3      478.68      489.11     12.84 o 
   3   4   3      764.90      738.71     14.44 o 
   4   4   3      561.51      532.48     25.82 o 
   5   4   3       58.68       54.41      5.12 o 
   6   4   3      719.09      733.98     16.11 o 
   7   4   3      462.08      448.16     18.83 o 
   8   4   3       10.08        9.10      6.95 o 
   9   4   3      175.30      210.59     14.68 o 
 -10   5   3       18.03       14.76      7.91 o 
  -9   5   3       37.32       41.52      7.74 o 
  -8   5   3      277.43      285.69     11.74 o 
  -7   5   3        6.82       10.38      3.95 o 
  -6   5   3      482.69      468.71     11.34 o 
  -5   5   3        4.77        4.03      2.81 o 
  -4   5   3        1.32        3.33      2.03 o 
  -3   5   3       78.71       87.02      7.16 o 
  -2   5   3     1185.67     1357.24     19.93 o 
  -1   5   3      443.12      501.34     16.60 o 
   0   5   3     1133.48     1198.12     18.96 o 
   1   5   3      466.45      527.65      9.92 o 
   2   5   3      685.90      700.08     12.72 o 
   3   5   3       47.12       60.17      3.52 o 
   4   5   3        2.44        7.40      2.85 o 
   5   5   3      146.28      146.90      7.60 o 
   6   5   3      346.51      316.95      9.79 o 
   7   5   3       12.51       23.80      5.79 o 
   8   5   3      205.13      204.42     18.04 o 
   9   5   3       43.14       37.46      8.47 o 
 -10   6   3      190.45      153.13     18.59 o 
  -9   6   3       37.65       36.97      5.92 o 
  -8   6   3      339.34      331.20     14.55 o 
  -7   6   3       74.80       74.52      8.12 o 
  -6   6   3      351.44      337.58     11.19 o 
  -5   6   3        0.16        4.66      2.69 o 
  -4   6   3       11.76        9.29      1.93 o 
  -3   6   3      198.60      209.58      4.94 o 
  -2   6   3     2926.46     2959.51     41.23 o 
  -1   6   3      166.97      167.54      6.48 o 
   0   6   3      265.89      274.98      6.46 o 
   1   6   3      929.93     1025.78     15.77 o 
   2   6   3      652.19      633.44     11.45 o 
   3   6   3      530.42      532.24     11.34 o 
   4   6   3        5.00        4.27      2.42 o 
   5   6   3      842.04      792.59     16.40 o 
   6   6   3       61.65       61.74      4.80 o 
   7   6   3       38.84       46.13      5.67 o 
   8   6   3       64.91       77.73     10.84 o 
  -9   7   3       51.38       48.03      6.52 o 
  -8   7   3       17.11       21.94      4.95 o 
  -7   7   3     1161.47     1081.20     24.64 o 
  -6   7   3     2362.47     2185.46     34.09 o 
  -5   7   3      104.07       97.74      5.00 o 
  -4   7   3       73.10       83.90      3.45 o 
  -3   7   3     1066.30     1006.61     14.57 o 
  -2   7   3     3635.34     3671.59     49.69 o 
  -1   7   3      230.13      202.86      5.65 o 
   0   7   3        0.13        4.55      2.93 o 
   1   7   3      914.36      917.37     14.61 o 
   2   7   3      457.85      465.46     10.73 o 
   3   7   3       23.65       18.09      3.05 o 
   4   7   3      306.18      290.30      7.25 o 
   5   7   3     1165.44     1161.79     35.46 o 
   6   7   3      362.71      345.43     10.50 o 
   7   7   3        0.04       -3.88      4.72 o 
   8   7   3        0.72       -6.97      6.97 o 
  -9   8   3      543.44      604.64     19.14 o 
  -8   8   3      375.33      369.24     13.64 o 
  -7   8   3       16.35       13.75      4.34 o 
  -6   8   3      276.71      267.06      9.64 o 
  -5   8   3      428.05      433.04     10.74 o 
  -4   8   3      307.48      310.69      6.87 o 
  -3   8   3       39.32       42.35      2.73 o 
  -2   8   3     2888.13     2737.28     51.42 o 
  -1   8   3      108.11       99.93      4.98 o 
   0   8   3       31.28       29.33      3.17 o 
   1   8   3        9.24        8.96      1.92 o 
   2   8   3      319.31      316.44      6.79 o 
   3   8   3        4.28        8.34      2.46 o 
   4   8   3      268.98      254.78     10.08 o 
   5   8   3        6.50       13.27      3.42 o 
   6   8   3       75.74       77.23      7.67 o 
   7   8   3        3.97        1.84      4.92 o 
   8   8   3        9.35       21.99      7.71 o 
  -9   9   3      358.75      395.66     15.18 o 
  -8   9   3       79.73       68.77     10.75 o 
  -7   9   3        1.66        5.51      4.29 o 
  -6   9   3      173.72      147.24      6.64 o 
  -5   9   3     3766.18     3674.50     52.00 o 
  -4   9   3        5.72        5.92      2.80 o 
  -3   9   3       15.32       17.53      2.39 o 
  -2   9   3      740.39      731.64     14.79 o 
  -1   9   3       21.28       28.97      6.21 o 
   0   9   3      764.01      788.62     19.17 o 
   1   9   3      725.03      779.46     13.11 o 
   2   9   3     1552.11     1611.31     22.03 o 
   3   9   3       11.07       11.28      2.63 o 
   4   9   3     2247.16     2105.49     28.91 o 
   5   9   3        3.44       -0.75      4.91 o 
   6   9   3      207.24      205.84      9.48 o 
   7   9   3      172.44      154.41     11.12 o 
   8   9   3      213.86      259.59     17.81 o 
  -9  10   3      219.67      220.05     11.24 o 
  -8  10   3       19.39       19.28      5.54 o 
  -7  10   3      176.56      176.36      7.71 o 
  -6  10   3       60.44       57.44      4.73 o 
  -5  10   3      969.53      953.97     20.24 o 
  -4  10   3      166.86      163.94      5.26 o 
  -3  10   3       52.71       55.69      3.15 o 
  -2  10   3       59.97       53.80      3.20 o 
  -1  10   3      441.03      448.14     11.14 o 
   0  10   3      473.44      489.21     11.94 o 
   1  10   3        9.72        4.64      2.54 o 
   2  10   3      231.39      233.25      8.28 o 
   3  10   3      503.99      468.37     11.08 o 
   4  10   3      176.95      160.87      6.67 o 
   5  10   3      351.35      343.87     12.41 o 
   6  10   3        2.19        5.29      4.58 o 
   7  10   3      154.38      152.54     11.22 o 
   8  10   3       17.43       10.33      7.98 o 
  -9  11   3      141.41      149.21     11.84 o 
  -8  11   3        3.32        5.18      6.46 o 
  -7  11   3       95.96       98.15      6.21 o 
  -6  11   3        0.65        7.99      4.10 o 
  -5  11   3       23.67       17.97      3.85 o 
  -4  11   3        0.92        4.31      2.54 o 
  -3  11   3      847.39      804.52     13.55 o 
  -2  11   3       10.87        9.32      3.10 o 
  -1  11   3       58.15       52.33      4.12 o 
   0  11   3       26.94       29.42      4.52 o 
   1  11   3       41.10       51.61      3.70 o 
   2  11   3      534.00      580.28     14.06 o 
   3  11   3      160.80      140.50      6.13 o 
   4  11   3       50.15       57.48      5.28 o 
   5  11   3       33.28       28.35      4.72 o 
   6  11   3      176.75      181.60      9.54 o 
   7  11   3       75.04       67.33      8.31 o 
  -8  12   3      161.64      163.22     11.76 o 
  -7  12   3      138.61      114.50      7.89 o 
  -6  12   3      339.45      325.07     11.87 o 
  -5  12   3      147.88      157.00     15.91 o 
  -4  12   3      261.44      253.77     12.36 o 
  -3  12   3       35.47       30.90      3.47 o 
  -2  12   3      523.35      503.10     14.24 o 
  -1  12   3       57.79       56.43      4.62 o 
   0  12   3        1.30        2.23      3.34 o 
   1  12   3       76.02       73.82      4.47 o 
   2  12   3      334.06      331.92     12.20 o 
   3  12   3     1264.69     1211.75     21.71 o 
   4  12   3      106.39       91.09     11.44 o 
   5  12   3       69.63       83.95      6.51 o 
   6  12   3        2.83       -0.46      4.55 o 
   7  12   3        3.71        8.19      5.71 o 
  -8  13   3      129.00      138.58     15.29 o 
  -7  13   3      115.58      105.81      9.66 o 
  -6  13   3       51.94       47.21      7.01 o 
  -5  13   3        3.33        1.08      5.09 o 
  -4  13   3      211.23      197.15     11.17 o 
  -3  13   3      216.46      214.80      8.76 o 
  -2  13   3      539.29      498.66     17.07 o 
  -1  13   3      691.87      718.34     19.63 o 
   0  13   3      610.98      615.44     14.96 o 
   1  13   3      745.50      725.46     14.84 o 
   2  13   3       19.98       22.40      3.50 o 
   3  13   3       66.70       62.61      4.86 o 
   4  13   3      605.64      583.94     16.49 o 
   5  13   3       18.45       19.58      4.60 o 
   6  13   3      218.83      205.21     10.42 o 
   7  13   3        2.17        1.57      5.99 o 
  -8  14   3        9.43       18.54      9.76 o 
  -7  14   3      110.31      101.52      9.86 o 
  -6  14   3       56.07       47.35      7.20 o 
  -5  14   3        2.96        6.68      5.51 o 
  -4  14   3       27.01       35.94     10.73 o 
  -3  14   3      145.62      136.32      7.20 o 
  -2  14   3       86.28       74.97      7.23 o 
  -1  14   3      185.49      215.36     11.28 o 
   0  14   3      326.30      313.21     14.09 o 
   1  14   3      496.55      522.27     15.08 o 
   2  14   3        0.12        1.00      4.32 o 
   3  14   3        0.60       -0.90      3.46 o 
   4  14   3      156.14      170.65      8.59 o 
   5  14   3       95.57      108.06      7.48 o 
   6  14   3        3.49        2.26      5.65 o 
  -7  15   3       94.22      101.64     16.54 o 
  -6  15   3      379.97      389.34     17.80 o 
  -5  15   3      258.33      235.21     13.04 o 
  -4  15   3        1.74       -5.52      5.52 o 
  -3  15   3      238.25      262.82     10.27 o 
  -2  15   3      184.85      197.23     11.13 o 
  -1  15   3      184.96      169.93     10.58 o 
   0  15   3       62.29       67.21      7.54 o 
   1  15   3      151.31      150.16      8.06 o 
   2  15   3        9.74        5.11      4.15 o 
   3  15   3       20.28       21.77      4.89 o 
   4  15   3       33.12       29.70      5.66 o 
   5  15   3       34.50       38.25      7.33 o 
   6  15   3      559.82      577.65     23.04 o 
  -7  16   3       45.43       43.41     15.97 o 
  -6  16   3       75.02       66.24      8.80 o 
  -5  16   3        0.04       -7.88      7.88 o 
  -4  16   3       93.90      116.57      9.62 o 
  -3  16   3      123.23       95.15      6.59 o 
  -2  16   3        1.07        6.38      5.11 o 
  -1  16   3        0.69       -5.30      5.30 o 
   0  16   3      324.45      299.19     14.52 o 
   1  16   3        7.23       13.26      5.50 o 
   2  16   3       99.42       86.44      6.74 o 
   3  16   3       29.02       30.17      5.21 o 
   4  16   3       30.58       32.34      6.90 o 
   5  16   3       58.68       79.67      8.84 o 
   6  16   3       13.55       18.32      7.69 o 
  -6  17   3      186.77      205.23     13.77 o 
  -5  17   3       73.39       84.66      9.01 o 
  -4  17   3      117.31      109.41      9.80 o 
  -3  17   3      177.82      179.18      9.13 o 
  -2  17   3        0.17        2.75      4.25 o 
  -1  17   3      135.80      126.35     10.14 o 
   0  17   3        2.97       -0.68      5.95 o 
   1  17   3       27.79       33.93      5.45 o 
   2  17   3       24.64       28.17      5.19 o 
   3  17   3       12.60        4.24      6.16 o 
   4  17   3       81.94       68.33      8.26 o 
   5  17   3        0.09        9.06      7.34 o 
  -6  18   3        1.92        7.32      9.73 o 
  -5  18   3       51.70       43.37      7.92 o 
  -4  18   3      116.56      117.50     11.61 o 
  -3  18   3        3.00       -0.79      5.80 o 
  -2  18   3      154.20      139.80      8.37 o 
  -1  18   3       86.64      106.08     10.51 o 
   0  18   3        0.14        1.12      6.41 o 
   1  18   3       24.34       31.36      5.59 o 
   2  18   3       16.39       25.22      5.78 o 
   3  18   3       55.61       60.07      8.27 o 
   4  18   3      108.14       85.28     12.61 o 
  -5  19   3       26.42       22.93      7.60 o 
  -4  19   3        6.83        7.72      6.70 o 
  -3  19   3      132.91      105.82      9.92 o 
  -2  19   3       17.48       19.46      6.75 o 
  -1  19   3        0.28       -1.04      6.20 o 
   0  19   3       78.10       81.42      7.20 o 
   1  19   3       29.37       28.64      5.88 o 
   2  19   3      147.13      153.74      9.48 o 
   3  19   3       18.73       29.57      7.58 o 
   4  19   3      338.31      353.95     18.40 o 
  -4  20   3       30.03       31.69      8.15 o 
  -3  20   3       51.16       54.67      8.18 o 
  -2  20   3       23.10       36.69      5.60 o 
  -1  20   3       15.55       27.45      7.49 o 
   0  20   3        0.06       -3.93      5.30 o 
   1  20   3       53.87       53.51     10.59 o 
   2  20   3        3.05       -5.75      5.75 o 
   3  20   3        3.82       -1.39      7.30 o 
  -3  21   3       56.32       48.93      9.06 o 
  -2  21   3       17.82       30.38      6.07 o 
  -1  21   3       47.58       42.36     20.03 o 
   0  21   3       51.85       65.14      9.87 o 
   1  21   3       98.36       88.08      9.83 o 
   2  21   3      196.24      217.79     14.18 o 
 -10   0   4       32.58       43.90     11.55 o 
  -8   0   4        5.79        3.50      7.88 o 
  -6   0   4      257.27      212.98     15.68 o 
  -4   0   4       56.65       35.54      3.92 o 
  -2   0   4     4743.34     4713.91     86.52 o 
   0   0   4     1734.67     1690.47     33.85 o 
   2   0   4     3234.75     3501.89     94.57 o 
   4   0   4     4595.97     4612.46    126.85 o 
   6   0   4      433.78      480.71     26.49 o 
   8   0   4       68.17       78.13     14.04 o 
 -10   1   4      144.01      143.16     11.56 o 
  -9   1   4        0.08        7.35      5.83 o 
  -8   1   4       50.13       62.96     12.49 o 
  -7   1   4      569.16      525.81     26.21 o 
  -6   1   4      388.77      391.90     15.49 o 
  -5   1   4       12.88       16.14      2.25 o 
  -4   1   4       42.99       36.67      2.46 o 
  -3   1   4        1.23        2.17      1.69 o 
  -2   1   4     2775.25     3005.65     35.53 o 
  -1   1   4      196.39      193.36      5.18 o 
   0   1   4      393.01      400.37      9.34 o 
   1   1   4      308.05      279.30      6.46 o 
   2   1   4       15.64       16.05      2.92 o 
   3   1   4      528.86      521.52     15.56 o 
   4   1   4      112.40      124.44      8.05 o 
   5   1   4       97.08      112.09      8.45 o 
   6   1   4       90.54       74.25     10.68 o 
   7   1   4        5.60        6.74      7.61 o 
   8   1   4      166.52      163.29     12.72 o 
 -10   2   4        0.64        6.37      6.76 o 
  -9   2   4      474.18      479.05     20.67 o 
  -8   2   4       14.15       33.07      9.33 o 
  -7   2   4       83.77       81.56      8.23 o 
  -6   2   4      703.26      681.90     25.01 o 
  -5   2   4      406.99      404.73      9.33 o 
  -4   2   4       94.20      102.24      3.38 o 
  -3   2   4      593.47      593.35      9.30 o 
  -2   2   4      208.12      248.43      5.46 o 
  -1   2   4     1621.84     1629.75     22.72 o 
   0   2   4     2022.13     2043.48     27.72 o 
   1   2   4     2953.71     3359.63     63.70 o 
   2   2   4     1347.53     1466.36     21.99 o 
   3   2   4       12.44       14.37      2.87 o 
   4   2   4     1538.10     1503.31     39.86 o 
   5   2   4       14.13        3.43      5.07 o 
   6   2   4       30.80       37.31      9.27 o 
   7   2   4      282.98      262.48     14.55 o 
   8   2   4       47.96       63.26     17.28 o 
 -10   3   4      381.91      403.66     19.97 o 
  -9   3   4        1.40        2.87      5.91 o 
  -8   3   4      217.50      214.12     15.58 o 
  -7   3   4       47.49       34.41      4.87 o 
  -6   3   4     1463.24     1366.38     22.84 o 
  -5   3   4       70.20       73.60      4.17 o 
  -4   3   4      134.60      112.02      5.85 o 
  -3   3   4     1263.42     1192.66     26.35 o 
  -2   3   4       69.69       63.26      3.06 o 
  -1   3   4     1469.55     1577.00     26.37 o 
   0   3   4      112.41      130.61      5.24 o 
   1   3   4     6251.72     6620.17    128.85 o 
   2   3   4        9.51        7.94      2.12 o 
   3   3   4      107.55      110.35      4.64 o 
   4   3   4      135.12      135.60      6.77 o 
   5   3   4     1269.20     1288.94     26.85 o 
   6   3   4      449.53      422.48     17.42 o 
   7   3   4        0.19        3.13      5.23 o 
   8   3   4       52.50       40.19      7.96 o 
 -10   4   4        3.43        1.73      9.12 o 
  -9   4   4        6.49        8.23      5.95 o 
  -8   4   4        3.57        3.52      7.16 o 
  -7   4   4        2.50        5.36      3.93 o 
  -6   4   4      135.35      125.73      5.79 o 
  -5   4   4        2.80        3.50      2.80 o 
  -4   4   4      226.46      211.46      6.32 o 
  -3   4   4      561.72      635.47     11.53 o 
  -2   4   4        0.48        0.58      2.24 o 
  -1   4   4     3607.88     3994.32     69.91 o 
   0   4   4     1090.42      993.84     15.02 o 
   1   4   4       71.60       79.66      3.44 o 
   2   4   4       85.84       70.96      3.57 o 
   3   4   4       13.81       13.78      2.61 o 
   4   4   4      687.07      674.77     16.16 o 
   5   4   4     1665.74     1668.18     32.53 o 
   6   4   4       44.91       52.43      5.37 o 
   7   4   4       30.26       26.30      6.49 o 
   8   4   4        9.30       20.33      7.80 o 
 -10   5   4      109.89      132.78     18.64 o 
  -9   5   4       24.14       18.31      6.66 o 
  -8   5   4       91.43       96.56      7.04 o 
  -7   5   4        2.92        3.98      3.89 o 
  -6   5   4      101.88      104.97      5.34 o 
  -5   5   4      688.44      659.88     15.42 o 
  -4   5   4       13.72       11.51      3.02 o 
  -3   5   4        9.13        8.58      3.72 o 
  -2   5   4      611.55      589.12     10.69 o 
  -1   5   4     2252.92     2160.82     34.86 o 
   0   5   4      264.24      313.43      6.51 o 
   1   5   4      112.62       94.14      3.71 o 
   2   5   4     1828.77     2018.12     29.09 o 
   3   5   4      687.76      622.87     15.62 o 
   4   5   4       45.69       51.76      4.01 o 
   5   5   4      619.11      591.31     16.05 o 
   6   5   4        0.00       -1.74      3.50 o 
   7   5   4      265.70      285.76     15.18 o 
   8   5   4        0.11        1.36      7.15 o 
 -10   6   4      363.72      404.45     19.99 o 
  -9   6   4       65.26       61.07      6.86 o 
  -8   6   4      118.70      106.09      7.39 o 
  -7   6   4      517.09      497.23     14.82 o 
  -6   6   4      148.69      145.17      6.26 o 
  -5   6   4      826.37      747.16     14.75 o 
  -4   6   4       31.70       36.13      2.57 o 
  -3   6   4        1.29        9.35      2.36 o 
  -2   6   4     2335.10     2624.48     42.14 o 
  -1   6   4      239.77      317.32     10.34 o 
   0   6   4      352.85      361.80      7.27 o 
   1   6   4      134.90      146.23      4.74 o 
   2   6   4      132.43      107.99      6.19 o 
   3   6   4       33.23       38.20      3.26 o 
   4   6   4       11.17       13.90      3.19 o 
   5   6   4      494.41      475.00     12.07 o 
   6   6   4      161.44      183.13     12.66 o 
   7   6   4       29.41       31.84      5.55 o 
   8   6   4       14.30       12.11      8.21 o 
  -9   7   4       41.49       54.77      6.34 o 
  -8   7   4        1.33        2.07      4.37 o 
  -7   7   4        2.84        7.04      4.15 o 
  -6   7   4      757.47      728.58     15.41 o 
  -5   7   4        0.96       -0.77      2.92 o 
  -4   7   4      550.61      538.37      9.66 o 
  -3   7   4       17.29       21.08      2.32 o 
  -2   7   4      182.15      170.71      6.04 o 
  -1   7   4      317.62      357.70      8.71 o 
   0   7   4      144.24      141.68      4.22 o 
   1   7   4      285.32      305.96      8.69 o 
   2   7   4        3.04        1.02      2.31 o 
   3   7   4        2.14        6.36      2.67 o 
   4   7   4      150.15      154.02      5.99 o 
   5   7   4       59.49       56.95      4.69 o 
   6   7   4      155.19      166.94      8.39 o 
   7   7   4       93.68      100.71      7.78 o 
   8   7   4       12.00       23.02     10.98 o 
  -9   8   4       96.40      109.73      8.13 o 
  -8   8   4       15.76       25.05      5.11 o 
  -7   8   4        3.02        5.05      4.95 o 
  -6   8   4      125.29      129.94      6.25 o 
  -5   8   4       19.49       13.50      3.42 o 
  -4   8   4      135.55      136.99      4.55 o 
  -3   8   4       29.11       17.23      3.43 o 
  -2   8   4       86.62       72.87      3.95 o 
  -1   8   4      112.31      104.90     10.79 o 
   0   8   4      151.25      139.28      5.77 o 
   1   8   4      944.55      978.62     15.99 o 
   2   8   4      242.58      242.45      6.66 o 
   3   8   4      174.48      156.77      9.19 o 
   4   8   4       95.45       82.07      4.31 o 
   5   8   4      202.59      227.96      8.26 o 
   6   8   4       76.86       68.76      5.35 o 
   7   8   4       92.06       91.52      9.17 o 
   8   8   4        7.79       -5.87      7.39 o 
  -9   9   4      103.33      116.66      9.30 o 
  -8   9   4       96.73      100.62      7.40 o 
  -7   9   4        1.32        4.48      3.87 o 
  -6   9   4       18.54       22.07      3.68 o 
  -5   9   4      592.60      579.36     13.01 o 
  -4   9   4        1.28        4.08      2.41 o 
  -3   9   4       41.24       46.36      3.03 o 
  -2   9   4     1944.94     2004.25     29.23 o 
  -1   9   4     1010.86     1007.49     18.23 o 
   0   9   4       43.43       39.79      2.45 o 
   1   9   4     2242.59     2234.73     31.77 o 
   2   9   4       28.95       34.08      2.94 o 
   3   9   4       36.03       34.63      3.22 o 
   4   9   4      344.76      332.36     13.00 o 
   5   9   4      107.58      119.49      7.21 o 
   6   9   4        1.00       -4.63      4.63 o 
   7   9   4      111.11      103.58     20.63 o 
   8   9   4        1.49        0.39      7.89 o 
  -9  10   4       47.45       44.15      6.60 o 
  -8  10   4       19.75       10.28      5.95 o 
  -7  10   4       23.43       31.21      5.29 o 
  -6  10   4        2.32        3.58      5.38 o 
  -5  10   4      509.33      485.63     11.86 o 
  -4  10   4      459.45      420.90      8.85 o 
  -3  10   4        0.57        2.12      2.22 o 
  -2  10   4      131.46      119.57      4.35 o 
  -1  10   4     1169.33     1190.15     22.98 o 
   0  10   4     2517.28     2407.87     35.09 o 
   1  10   4      425.60      414.18     10.48 o 
   2  10   4      274.66      270.68      8.00 o 
   3  10   4       31.43       31.65      3.71 o 
   4  10   4      304.46      313.43      9.33 o 
   5  10   4      272.38      256.90     10.57 o 
   6  10   4      119.86      114.74      7.95 o 
   7  10   4       24.80       22.00      7.24 o 
  -9  11   4        6.00       10.80     10.15 o 
  -8  11   4       50.34       62.46      6.48 o 
  -7  11   4        4.98        8.95      4.29 o 
  -6  11   4        0.47        2.63      3.89 o 
  -5  11   4       52.58       53.92      4.41 o 
  -4  11   4       81.07       92.24      7.61 o 
  -3  11   4        0.16        1.38      3.09 o 
  -2  11   4      291.58      310.96      9.77 o 
  -1  11   4       15.96       15.24      4.72 o 
   0  11   4     4046.24     3817.17     52.83 o 
   1  11   4        4.47        2.45      2.77 o 
   2  11   4      325.34      340.39      9.32 o 
   3  11   4      638.12      595.09     13.44 o 
   4  11   4      388.10      367.24     12.31 o 
   5  11   4      114.86      111.41      7.36 o 
   6  11   4      340.95      336.08     13.06 o 
   7  11   4       81.07       54.93     12.82 o 
  -8  12   4       10.77        0.95      8.67 o 
  -7  12   4      356.36      386.20     33.29 o 
  -6  12   4        0.96       -0.29      5.18 o 
  -5  12   4      520.61      463.59     13.98 o 
  -4  12   4      239.04      244.22      9.48 o 
  -3  12   4      569.69      542.01     12.18 o 
  -2  12   4      964.67      911.34     19.71 o 
  -1  12   4     1216.44     1170.78     23.36 o 
   0  12   4     1485.08     1413.89     23.58 o 
   1  12   4       63.61       56.53      4.54 o 
   2  12   4      176.99      157.70      7.93 o 
   3  12   4        6.21        1.36      3.35 o 
   4  12   4      562.64      513.24     15.29 o 
   5  12   4      109.96       92.36      8.43 o 
   6  12   4       78.40       68.17      6.95 o 
   7  12   4       33.55       49.17      6.91 o 
  -8  13   4       93.99       81.63     12.56 o 
  -7  13   4       21.08       13.51      6.72 o 
  -6  13   4      314.82      319.57     20.01 o 
  -5  13   4       61.08       63.92      7.39 o 
  -4  13   4       26.53       23.27      5.54 o 
  -3  13   4      468.28      442.30     13.05 o 
  -2  13   4        0.60        5.68      4.96 o 
  -1  13   4       98.11      103.76      6.45 o 
   0  13   4      101.56      111.43      6.08 o 
   1  13   4      787.91      828.43     16.49 o 
   2  13   4       26.30       31.26      4.40 o 
   3  13   4        1.63        6.96      3.76 o 
   4  13   4      345.05      355.44     12.59 o 
   5  13   4        0.12        0.20      6.71 o 
   6  13   4       17.53       33.67      6.07 o 
  -8  14   4        9.47       -6.73      9.57 o 
  -7  14   4        1.92        1.32     21.99 o 
  -6  14   4       21.08       25.43      7.11 o 
  -5  14   4      173.10      164.41     10.82 o 
  -4  14   4      111.36      132.00      9.52 o 
  -3  14   4      192.38      183.16      8.36 o 
  -2  14   4       49.32       50.88      6.41 o 
  -1  14   4      164.09      165.30     11.22 o 
   0  14   4      227.78      209.49      9.12 o 
   1  14   4        1.64        6.04      3.34 o 
   2  14   4      522.53      507.39     12.60 o 
   3  14   4       25.47       17.75      4.99 o 
   4  14   4       52.01       61.58      6.11 o 
   5  14   4        8.91        7.09      5.88 o 
   6  14   4       49.76       45.61      6.77 o 
  -7  15   4        1.24       -0.38      7.33 o 
  -6  15   4      119.41      131.43     10.60 o 
  -5  15   4        9.68       22.84      6.04 o 
  -4  15   4       28.98       29.69      6.63 o 
  -3  15   4      632.05      586.88     16.41 o 
  -2  15   4      214.72      187.31     11.06 o 
  -1  15   4       12.19       21.03      5.75 o 
   0  15   4       91.29       90.96      6.54 o 
   1  15   4      567.37      573.65     16.47 o 
   2  15   4       14.48       10.19      4.14 o 
   3  15   4      263.58      262.12     10.99 o 
   4  15   4       96.30      105.36     16.54 o 
   5  15   4       94.49      101.84     10.02 o 
   6  15   4        7.73        6.98      7.82 o 
  -7  16   4      347.00      350.85     17.91 o 
  -6  16   4       55.42       58.37      8.75 o 
  -5  16   4      148.57      161.37     11.45 o 
  -4  16   4        0.20       -7.05     12.21 o 
  -3  16   4       52.79       57.81      5.59 o 
  -2  16   4       47.21       62.70      7.50 o 
  -1  16   4       23.59       17.95      5.96 o 
   0  16   4       65.45       67.83      6.16 o 
   1  16   4       94.77       95.28      7.23 o 
   2  16   4       19.28       15.90      5.25 o 
   3  16   4       60.89       56.86      6.48 o 
   4  16   4       62.19       63.96      8.42 o 
   5  16   4        1.02        2.30      6.49 o 
  -6  17   4      176.32      197.38     13.60 o 
  -5  17   4        0.86        4.78      6.40 o 
  -4  17   4       76.70       89.18      9.36 o 
  -3  17   4        0.03        0.56      7.60 o 
  -2  17   4       68.00       81.41      8.20 o 
  -1  17   4       27.67       28.92      6.46 o 
   0  17   4       96.16       74.64      6.40 o 
   1  17   4      378.74      396.00     14.07 o 
   2  17   4       38.60       58.44      6.29 o 
   3  17   4       31.32       39.17     10.00 o 
   4  17   4       24.65       27.65     11.88 o 
   5  17   4        9.06       16.18      7.14 o 
  -6  18   4        4.24       -3.28      7.83 o 
  -5  18   4       83.30       79.89      9.57 o 
  -4  18   4      139.73      153.03     11.54 o 
  -3  18   4       95.83       93.31      9.16 o 
  -2  18   4        0.93       -3.70      4.52 o 
  -1  18   4      217.57      235.08     15.59 o 
   0  18   4      288.82      285.13     24.20 o 
   1  18   4      275.04      277.24     12.02 o 
   2  18   4       25.55       39.95      7.55 o 
   3  18   4       40.18       34.85      7.32 o 
   4  18   4       34.54       37.74      7.54 o 
  -5  19   4       14.87       14.37      7.02 o 
  -4  19   4        0.50       -6.92     10.51 o 
  -3  19   4       37.72       42.42     12.85 o 
  -2  19   4        0.00        4.14      4.56 o 
  -1  19   4        0.15       -0.66      6.77 o 
   0  19   4      139.58      123.26      8.51 o 
   1  19   4      476.70      502.79     16.90 o 
   2  19   4      194.73      194.99     10.65 o 
   3  19   4        0.59        3.34      6.85 o 
  -4  20   4        0.42       -7.40      7.40 o 
  -3  20   4       90.33       68.99      9.11 o 
  -2  20   4       96.34      125.46      8.82 o 
  -1  20   4      102.55      105.35     10.68 o 
   0  20   4       78.90       91.58     10.96 o 
   1  20   4       20.30       27.89      6.26 o 
   2  20   4      247.02      287.88     13.19 o 
  -2  21   4       37.74       37.81      9.10 o 
  -1  21   4        7.19        3.43      7.23 o 
   0  21   4       38.03       49.06      7.27 o 
   1  21   4        0.80        3.49      7.71 o 
  -9   0   5       21.50       17.76      9.36 o 
  -7   0   5      313.20      314.14     20.54 o 
  -5   0   5      389.71      367.21     11.83 o 
  -3   0   5     1556.53     1617.35     34.07 o 
  -1   0   5     1194.90     1125.43     25.07 o 
   1   0   5      360.62      292.70     10.14 o 
   3   0   5       94.50       86.69      8.99 o 
   5   0   5       18.35       22.37      8.13 o 
   7   0   5      378.25      429.56     27.25 o 
 -10   1   5       54.90       63.64     12.71 o 
  -9   1   5       26.02       19.01      6.80 o 
  -8   1   5       80.96       74.90      8.15 o 
  -7   1   5      338.95      310.86     14.63 o 
  -6   1   5     1047.85     1093.79     39.96 o 
  -5   1   5      100.62       99.17      3.72 o 
  -4   1   5      116.12       90.53      3.42 o 
  -3   1   5       11.87       14.28      2.59 o 
  -2   1   5      433.97      422.02      7.12 o 
  -1   1   5      110.37      101.60      4.09 o 
   0   1   5     7057.76     7535.32     96.38 o 
   1   1   5      587.72      651.28     13.84 o 
   2   1   5      664.51      708.00     15.26 o 
   3   1   5       83.58       82.02      6.22 o 
   4   1   5       42.00       38.06      5.66 o 
   5   1   5        8.83        9.48      6.93 o 
   6   1   5      348.58      367.43     16.46 o 
   7   1   5       95.52      101.12     18.59 o 
   8   1   5       37.04       56.87     12.10 o 
 -10   2   5      144.68      154.31     28.41 o 
  -9   2   5       65.37       81.07     19.95 o 
  -8   2   5       17.25       12.90      5.97 o 
  -7   2   5        0.30        5.77      5.56 o 
  -6   2   5       42.12       40.28      4.56 o 
  -5   2   5      603.50      647.27     13.72 o 
  -4   2   5       58.89       51.21      2.77 o 
  -3   2   5     1718.57     1785.90     22.93 o 
  -2   2   5     1865.27     1925.61     24.21 o 
  -1   2   5      801.26      863.30     13.64 o 
   0   2   5        1.15       -2.05      2.77 o 
   1   2   5      298.76      270.53      6.51 o 
   2   2   5       29.94       50.86      3.28 o 
   3   2   5      174.91      170.59      6.80 o 
   4   2   5     1109.88     1052.82     27.79 o 
   5   2   5       57.13       63.87      7.18 o 
   6   2   5       54.44       48.40      6.67 o 
   7   2   5        4.79       16.00     16.00 o 
   8   2   5      125.50      118.03     12.59 o 
 -10   3   5       41.50       44.82      8.22 o 
  -9   3   5      154.06      164.22     12.09 o 
  -8   3   5       67.71       79.25      8.22 o 
  -7   3   5     1164.59     1114.37     24.68 o 
  -6   3   5       38.22       40.74      4.00 o 
  -5   3   5      197.59      192.54      6.33 o 
  -4   3   5        8.18       11.18      2.56 o 
  -3   3   5     1225.77     1324.01     25.16 o 
  -2   3   5      561.93      583.44     10.44 o 
  -1   3   5       19.67       17.47      2.23 o 
   0   3   5      172.27      207.55      5.22 o 
   1   3   5      184.48      192.88      5.41 o 
   2   3   5       27.99       23.88      2.61 o 
   3   3   5      123.56      143.58      6.27 o 
   4   3   5        9.90       15.76      3.70 o 
   5   3   5      142.71      141.41      9.49 o 
   6   3   5        7.82        9.33      5.53 o 
   7   3   5      113.05      113.82     10.31 o 
   8   3   5       26.95       44.59     24.62 o 
 -10   4   5        0.21       -4.01      7.17 o 
  -9   4   5        0.17        4.47      6.05 o 
  -8   4   5       17.29       24.02      5.87 o 
  -7   4   5      506.63      508.27     14.92 o 
  -6   4   5      125.66      122.59      5.65 o 
  -5   4   5       24.95       27.43      4.29 o 
  -4   4   5      445.57      486.52     10.31 o 
  -3   4   5     1208.55     1127.39     18.41 o 
  -2   4   5     1651.87     1864.78     34.71 o 
  -1   4   5     3427.36     3529.09     57.23 o 
   0   4   5     1102.25     1202.07     29.59 o 
   1   4   5     2568.97     2817.16     38.62 o 
   2   4   5      736.01      792.16     19.73 o 
   3   4   5      689.63      702.11     13.75 o 
   4   4   5      330.42      296.06     10.18 o 
   5   4   5       59.23       60.27      5.85 o 
   6   4   5        4.06       -5.10      5.10 o 
   7   4   5       30.31       20.14      6.93 o 
   8   4   5      239.27      243.13     15.22 o 
 -10   5   5        0.11        8.31      7.79 o 
  -9   5   5       21.31       19.54      8.14 o 
  -8   5   5       64.31       70.45      6.13 o 
  -7   5   5      356.56      367.35     12.40 o 
  -6   5   5     2063.48     1922.58     35.94 o 
  -5   5   5        2.53        4.96      2.80 o 
  -4   5   5      940.66      848.07     15.24 o 
  -3   5   5       40.95       52.28      3.36 o 
  -2   5   5     6142.65     6130.98    159.68 o 
  -1   5   5     3908.89     4202.94     91.81 o 
   0   5   5     2178.27     2281.56     32.47 o 
   1   5   5     1133.86     1200.89     18.81 o 
   2   5   5     1196.03     1205.65     19.48 o 
   3   5   5      214.86      219.85      6.93 o 
   4   5   5      358.67      350.80     16.51 o 
   5   5   5      301.76      310.62     11.32 o 
   6   5   5      109.90      120.68      7.70 o 
   7   5   5        2.24        9.65      7.16 o 
   8   5   5       28.18       28.95     18.13 o 
 -10   6   5      207.79      240.56     23.57 o 
  -9   6   5      117.25      132.90      8.71 o 
  -8   6   5      351.92      358.55     13.15 o 
  -7   6   5      113.02      104.65      6.73 o 
  -6   6   5      209.05      208.22      7.47 o 
  -5   6   5     1237.81     1236.48     25.50 o 
  -4   6   5        7.40       13.80      2.72 o 
  -3   6   5      221.44      189.74      5.86 o 
  -2   6   5      213.06      242.09      7.61 o 
  -1   6   5      705.23      649.74     13.82 o 
   0   6   5      337.44      343.48      7.42 o 
   1   6   5       26.10       21.39      5.20 o 
   2   6   5      194.00      202.47      6.19 o 
   3   6   5      920.24      918.30     23.41 o 
   4   6   5       16.03       17.40      4.11 o 
   5   6   5       17.85       15.47      4.39 o 
   6   6   5        3.16        8.98      3.88 o 
   7   6   5      139.25      155.12     11.66 o 
   8   6   5       92.35      109.27     10.85 o 
  -9   7   5      320.98      329.85     13.34 o 
  -8   7   5        0.06       -0.98      4.46 o 
  -7   7   5        1.72       -1.13      4.10 o 
  -6   7   5      833.36      818.90     16.74 o 
  -5   7   5       26.70       30.52      3.61 o 
  -4   7   5        8.22       14.48      2.84 o 
  -3   7   5       15.75       19.04      2.72 o 
  -2   7   5      129.18      128.61      5.52 o 
  -1   7   5      770.54      787.62     30.44 o 
   0   7   5      259.72      276.00      6.60 o 
   1   7   5     2191.34     2363.63     33.50 o 
   2   7   5      177.93      176.52      6.37 o 
   3   7   5      267.47      264.98      8.36 o 
   4   7   5        2.32       -2.34      2.94 o 
   5   7   5      463.89      473.24     14.36 o 
   6   7   5      519.76      496.78     13.54 o 
   7   7   5      180.46      213.25     10.88 o 
   8   7   5       33.82       20.73     10.43 o 
  -9   8   5       22.38       19.70      6.33 o 
  -8   8   5      164.27      166.06      8.93 o 
  -7   8   5        5.76        9.35      4.21 o 
  -6   8   5      232.12      245.48      8.33 o 
  -5   8   5      158.07      149.47      6.26 o 
  -4   8   5      399.72      374.97      8.03 o 
  -3   8   5      566.00      567.70     11.63 o 
  -2   8   5        3.59        3.20      2.92 o 
  -1   8   5       58.72       55.12      3.56 o 
   0   8   5        9.00       11.62      2.21 o 
   1   8   5       26.73       30.34      2.84 o 
   2   8   5      295.72      297.03      7.82 o 
   3   8   5       67.44       72.43      4.55 o 
   4   8   5       53.21       53.77      6.43 o 
   5   8   5        0.39        5.29      3.52 o 
   6   8   5       12.41        9.20      4.43 o 
   7   8   5       51.14       52.98      8.29 o 
  -9   9   5       50.86       59.28      6.93 o 
  -8   9   5      186.77      186.71      9.66 o 
  -7   9   5        3.81        3.61      3.95 o 
  -6   9   5        0.10        2.64      3.40 o 
  -5   9   5        0.17        0.66      3.10 o 
  -4   9   5      560.84      550.62     12.80 o 
  -3   9   5      137.30      153.52      4.90 o 
  -2   9   5      268.13      239.04      8.74 o 
  -1   9   5        1.45        7.24      2.54 o 
   0   9   5     1094.23     1102.50     22.59 o 
   1   9   5      378.94      369.71     10.52 o 
   2   9   5      394.05      337.88     10.37 o 
   3   9   5       79.11       81.88      5.55 o 
   4   9   5       20.68       23.95      3.55 o 
   5   9   5        9.17        1.82      3.84 o 
   6   9   5        0.89        2.45      4.73 o 
   7   9   5       27.91       15.36      7.38 o 
  -9  10   5      270.13      271.19     12.40 o 
  -8  10   5      156.46      162.97      9.13 o 
  -7  10   5      205.50      201.30      8.25 o 
  -6  10   5      214.23      220.76      8.18 o 
  -5  10   5       50.72       52.73      4.33 o 
  -4  10   5      642.02      577.84     17.76 o 
  -3  10   5     1297.73     1235.79     18.35 o 
  -2  10   5        6.17        3.63      3.27 o 
  -1  10   5      168.59      170.18      7.10 o 
   0  10   5        3.57       -0.11      3.24 o 
   1  10   5      363.03      345.26     10.45 o 
   2  10   5       88.15       96.26      5.15 o 
   3  10   5      174.30      187.77      7.22 o 
   4  10   5      497.83      476.63     12.27 o 
   5  10   5       86.50       98.25      8.34 o 
   6  10   5       25.03       22.53      5.38 o 
   7  10   5        6.31        8.43      7.03 o 
  -9  11   5      129.02      126.99     15.79 o 
  -8  11   5        7.32       14.55      5.62 o 
  -7  11   5        0.33        2.27      4.72 o 
  -6  11   5      250.39      243.33      8.72 o 
  -5  11   5      511.57      483.06     15.87 o 
  -4  11   5      127.61      121.41      5.53 o 
  -3  11   5      101.75       79.11      5.53 o 
  -2  11   5      177.32      182.41      7.62 o 
  -1  11   5      945.22      938.35     20.19 o 
   0  11   5     1710.45     1679.50     26.92 o 
   1  11   5       25.45       25.72      3.41 o 
   2  11   5        0.58       -2.97      2.97 o 
   3  11   5      627.75      604.75     21.82 o 
   4  11   5      159.87      168.92      8.37 o 
   5  11   5      244.83      267.04     11.16 o 
   6  11   5      151.45      156.19      9.15 o 
   7  11   5       45.37       59.26      9.11 o 
  -8  12   5       28.14       31.22      9.32 o 
  -7  12   5        1.16        1.27      5.99 o 
  -6  12   5        0.06        7.64      4.56 o 
  -5  12   5      396.26      369.10     12.45 o 
  -4  12   5      552.95      523.23     16.39 o 
  -3  12   5      257.25      237.69      7.75 o 
  -2  12   5       99.34      112.42     12.92 o 
  -1  12   5     2217.80     2108.63     37.75 o 
   0  12   5        0.61        4.71      3.05 o 
   1  12   5      879.80      851.77     16.92 o 
   2  12   5       13.69        6.05      3.85 o 
   3  12   5        1.53        2.98      4.31 o 
   4  12   5      640.31      683.82     21.61 o 
   5  12   5       59.04       65.99      9.18 o 
   6  12   5       87.43      101.41      8.06 o 
  -8  13   5       57.57       54.69     10.89 o 
  -7  13   5      174.77      190.48     12.35 o 
  -6  13   5       13.94        5.24      5.63 o 
  -5  13   5        1.21        4.10      5.38 o 
  -4  13   5        8.88        6.84      5.12 o 
  -3  13   5       17.85       20.81      6.58 o 
  -2  13   5       17.14       17.02      4.30 o 
  -1  13   5        6.53       14.42      3.72 o 
   0  13   5      420.25      403.26     10.66 o 
   1  13   5      201.53      235.72      8.11 o 
   2  13   5       30.61       34.41      4.69 o 
   3  13   5       75.68       76.26      6.27 o 
   4  13   5       21.14       14.44      4.86 o 
   5  13   5       56.28       72.20      6.70 o 
   6  13   5       76.40       75.84      7.77 o 
  -8  14   5        1.52        7.53      9.41 o 
  -7  14   5       32.48       40.09      7.58 o 
  -6  14   5        0.47        8.86      6.09 o 
  -5  14   5       99.09       99.33     11.39 o 
  -4  14   5       22.25       20.19      6.23 o 
  -3  14   5      165.50      154.19      7.77 o 
  -2  14   5        2.18        9.05      5.21 o 
  -1  14   5      965.42      950.04     21.92 o 
   0  14   5        0.96        4.80      3.36 o 
   1  14   5       73.02       70.21      6.81 o 
   2  14   5       49.86       44.55      4.47 o 
   3  14   5       37.31       38.11      4.67 o 
   4  14   5        0.74       11.59      4.67 o 
   5  14   5        4.50       -2.39      5.40 o 
   6  14   5        0.22       15.25      6.40 o 
  -7  15   5       84.64       82.74      9.50 o 
  -6  15   5        1.50       -3.44      6.40 o 
  -5  15   5       81.09       75.91      7.99 o 
  -4  15   5       43.71       58.85      7.98 o 
  -3  15   5      173.87      167.76      8.41 o 
  -2  15   5      104.49       96.63      8.49 o 
  -1  15   5        5.54       -1.98      5.28 o 
   0  15   5     1549.34     1473.43     32.68 o 
   1  15   5      183.67      190.06     11.25 o 
   2  15   5       50.15       39.43      5.61 o 
   3  15   5        7.46       13.76      4.81 o 
   4  15   5       72.30       56.95      7.87 o 
   5  15   5      275.01      287.83     15.80 o 
  -7  16   5        5.78       -1.10      7.58 o 
  -6  16   5      120.51      129.76     10.70 o 
  -5  16   5       30.39       26.48      6.79 o 
  -4  16   5       10.89       11.33     10.13 o 
  -3  16   5      946.50      835.47     27.98 o 
  -2  16   5       28.38       47.45      7.02 o 
  -1  16   5       48.00       49.21      8.72 o 
   0  16   5       16.87       19.10      4.89 o 
   1  16   5       33.04       35.73      5.52 o 
   2  16   5       23.75       18.15      5.12 o 
   3  16   5      144.82      143.04     11.17 o 
   4  16   5       12.88       20.33      8.67 o 
   5  16   5       18.61        9.84      7.69 o 
  -6  17   5        0.28       -0.28      7.59 o 
  -5  17   5       27.18       23.03      7.02 o 
  -4  17   5       11.08        6.89      6.66 o 
  -3  17   5       18.57       14.26      4.76 o 
  -2  17   5       56.00       69.56     15.07 o 
  -1  17   5      330.06      369.56     16.85 o 
   0  17   5      114.97      106.05      7.69 o 
   1  17   5        4.67       -2.97      6.44 o 
   2  17   5       17.25        9.16      5.48 o 
   3  17   5      250.48      268.64     22.95 o 
   4  17   5       34.02       26.05      7.93 o 
  -5  18   5       79.23       68.15      9.28 o 
  -4  18   5      204.13      189.92     34.59 o 
  -3  18   5       18.27       28.84      8.65 o 
  -2  18   5        9.87       20.08      7.03 o 
  -1  18   5       20.64       26.82      7.29 o 
   0  18   5      147.26      131.51      8.53 o 
   1  18   5      172.60      177.51     13.71 o 
   2  18   5       11.96        5.80      7.18 o 
   3  18   5        4.88       -2.97     11.69 o 
  -5  19   5       12.20       11.73      7.80 o 
  -4  19   5       82.33       97.62     13.97 o 
  -3  19   5      148.71      138.94     11.29 o 
  -2  19   5       18.00       18.67      5.50 o 
  -1  19   5      231.56      211.82     12.42 o 
   0  19   5      134.15      155.96      9.26 o 
   1  19   5      435.67      462.08     17.06 o 
   2  19   5        1.37        2.92      6.07 o 
   3  19   5       86.83       96.90     15.76 o 
  -4  20   5        9.32       12.47     11.18 o 
  -3  20   5        1.61        5.30      8.55 o 
  -2  20   5       71.73       80.33      7.47 o 
  -1  20   5        7.20       11.59      6.08 o 
   0  20   5       49.01       43.97      6.95 o 
   1  20   5        0.03        7.86      6.18 o 
   2  20   5       34.08       25.48     11.59 o 
  -1  21   5        7.08       -6.70      6.70 o 
 -10   0   6      209.68      225.82     20.48 o 
  -8   0   6        1.23       -6.38      6.38 o 
  -6   0   6       52.48       69.46      9.88 o 
  -4   0   6      756.09      668.23     24.71 o 
  -2   0   6     1055.63     1122.38     26.08 o 
   0   0   6     1323.74     1462.56     32.00 o 
   2   0   6      511.31      469.57     20.87 o 
   4   0   6     2126.62     2137.46     68.29 o 
   6   0   6      190.02      186.51     17.14 o 
   8   0   6       92.79      140.88     17.58 o 
 -10   1   6        0.20        8.47      6.73 o 
  -9   1   6      305.62      293.96     36.70 o 
  -8   1   6      155.64      152.60     10.80 o 
  -7   1   6     1235.30     1214.41     45.39 o 
  -6   1   6     1317.23     1164.63     34.61 o 
  -5   1   6      906.00      854.85     15.43 o 
  -4   1   6       24.60       36.52      2.73 o 
  -3   1   6     2374.48     2470.77     30.76 o 
  -2   1   6      528.77      529.73     10.74 o 
  -1   1   6      371.38      362.52      8.52 o 
   0   1   6      413.12      422.49      9.20 o 
   1   1   6        9.79        3.34      2.77 o 
   2   1   6      543.19      526.68     15.86 o 
   3   1   6      766.62      739.50     21.07 o 
   4   1   6        2.11        0.71      8.15 o 
   5   1   6        1.17       -2.68      6.39 o 
   6   1   6       19.65       13.45      6.15 o 
   7   1   6        9.88       19.29      7.13 o 
   8   1   6        6.59        7.38     10.77 o 
 -10   2   6       73.17       85.84     16.57 o 
  -9   2   6       26.76       18.89      6.85 o 
  -8   2   6      206.62      187.77     12.12 o 
  -7   2   6      191.58      204.92     11.68 o 
  -6   2   6        6.76       12.55      4.02 o 
  -5   2   6      681.24      678.98     11.43 o 
  -4   2   6       20.23       19.02      2.37 o 
  -3   2   6      167.37      151.79      4.28 o 
  -2   2   6      956.58     1039.60     14.78 o 
  -1   2   6       20.33       11.56      3.21 o 
   0   2   6      109.03       96.21      3.61 o 
   1   2   6      385.16      341.58      7.82 o 
   2   2   6        1.61        1.79      2.78 o 
   3   2   6      594.04      567.26     29.54 o 
   4   2   6      697.13      716.29     22.08 o 
   5   2   6       23.03       19.99      5.73 o 
   6   2   6        0.08        7.30      5.93 o 
   7   2   6      116.13      118.87     11.01 o 
   8   2   6       39.83       31.32      9.02 o 
 -10   3   6       21.23       26.81      7.51 o 
  -9   3   6        2.62        0.18      5.88 o 
  -8   3   6        1.30        5.57      5.54 o 
  -7   3   6      148.33      137.16      7.54 o 
  -6   3   6      603.08      559.19     12.39 o 
  -5   3   6      419.79      395.11     12.63 o 
  -4   3   6        0.28       -1.32      2.36 o 
  -3   3   6       33.92       39.61      2.97 o 
  -2   3   6      219.50      261.83      6.28 o 
  -1   3   6      768.91      831.33     13.67 o 
   0   3   6      452.84      454.73      8.87 o 
   1   3   6      885.23      962.54     16.14 o 
   2   3   6       51.27       40.64      3.21 o 
   3   3   6       92.76       88.32      4.73 o 
   4   3   6      527.50      502.20     17.73 o 
   5   3   6      205.42      207.97     11.66 o 
   6   3   6      334.22      380.91     48.12 o 
   7   3   6       74.34       85.49      9.26 o 
   8   3   6        1.19       -7.17      7.17 o 
 -10   4   6      338.56      318.18     17.62 o 
  -9   4   6       14.51       11.90      6.38 o 
  -8   4   6       46.88       56.21      5.65 o 
  -7   4   6      416.47      383.01     16.04 o 
  -6   4   6     1406.36     1381.18     35.04 o 
  -5   4   6     1457.93     1433.77     23.40 o 
  -4   4   6     1666.58     1558.76     24.29 o 
  -3   4   6     1154.67     1133.68     18.32 o 
  -2   4   6       38.37       36.03      2.78 o 
  -1   4   6        2.43        9.05      3.06 o 
   0   4   6      306.03      297.63      7.91 o 
   1   4   6      831.78      932.00     17.98 o 
   2   4   6       17.09       15.43      3.07 o 
   3   4   6      572.63      539.99     11.99 o 
   4   4   6      117.32      117.59      6.69 o 
   5   4   6      115.24      113.70      8.85 o 
   6   4   6       44.81       48.37      7.69 o 
   7   4   6       24.85       31.36      7.73 o 
 -10   5   6        2.49       13.93      8.18 o 
  -9   5   6      155.53      169.40     12.42 o 
  -8   5   6        0.19        3.63      4.63 o 
  -7   5   6       94.01      108.21      7.28 o 
  -6   5   6        7.43       10.29      3.27 o 
  -5   5   6      962.72      900.80     16.80 o 
  -4   5   6      868.99      879.85     17.13 o 
  -3   5   6       77.61       71.57      3.78 o 
  -2   5   6     1077.11     1221.84     23.15 o 
  -1   5   6      264.33      234.49      7.11 o 
   0   5   6        1.15        4.45      1.95 o 
   1   5   6      230.11      209.40      6.12 o 
   2   5   6      194.89      189.29      6.48 o 
   3   5   6       96.44       98.73      4.97 o 
   4   5   6       71.04       74.79      4.91 o 
   5   5   6        0.91       -3.84      3.91 o 
   6   5   6      171.76      204.72     12.73 o 
   7   5   6      226.00      255.36     15.33 o 
 -10   6   6      384.69      370.28     19.09 o 
  -9   6   6        1.51        2.76      5.08 o 
  -8   6   6       75.81       74.77      6.32 o 
  -7   6   6        2.93        0.83      3.84 o 
  -6   6   6      252.27      245.49      8.16 o 
  -5   6   6      348.84      349.72      9.36 o 
  -4   6   6      107.32      118.74      5.05 o 
  -3   6   6       74.01       58.99      3.71 o 
  -2   6   6        0.36        3.60      3.51 o 
  -1   6   6       21.65       32.70      3.09 o 
   0   6   6      224.71      202.42      7.37 o 
   1   6   6      445.94      437.71      9.49 o 
   2   6   6      260.73      281.32     13.50 o 
   3   6   6       74.63       73.26      4.44 o 
   4   6   6        0.13        3.53      3.09 o 
   5   6   6      781.65      755.43     19.81 o 
   6   6   6       40.30       44.06      5.86 o 
   7   6   6       11.82       11.25      7.89 o 
  -9   7   6        2.53       -0.82      5.34 o 
  -8   7   6      110.33      103.07     14.39 o 
  -7   7   6      124.17      118.02      7.13 o 
  -6   7   6       86.70       84.12      5.21 o 
  -5   7   6       91.85       92.71      5.01 o 
  -4   7   6       21.58       14.36      2.91 o 
  -3   7   6       56.66       73.01      4.00 o 
  -2   7   6      987.43      981.81     19.74 o 
  -1   7   6       84.97       91.68      4.00 o 
   0   7   6      142.45      109.29      5.83 o 
   1   7   6       73.31       74.56      3.83 o 
   2   7   6       53.92       46.59      5.38 o 
   3   7   6       18.05       27.28      3.59 o 
   4   7   6      480.48      473.39     11.77 o 
   5   7   6        6.29       12.66      4.44 o 
   6   7   6      224.40      234.43      9.30 o 
   7   7   6        9.47        0.14     10.39 o 
  -9   8   6        8.83       18.25      5.98 o 
  -8   8   6      142.78      127.58      7.96 o 
  -7   8   6        2.01       -4.16      4.16 o 
  -6   8   6       33.67       31.18      3.94 o 
  -5   8   6       21.43       22.20      3.60 o 
  -4   8   6        9.28       17.14      4.25 o 
  -3   8   6       25.40       23.89      3.02 o 
  -2   8   6       54.83       47.81      7.13 o 
  -1   8   6     2263.05     2354.90     33.37 o 
   0   8   6      606.50      585.38     11.36 o 
   1   8   6      115.57      123.20      8.05 o 
   2   8   6      175.20      178.03      6.22 o 
   3   8   6      668.01      622.72     13.42 o 
   4   8   6      111.64      115.70      5.78 o 
   5   8   6       13.32       13.14      5.33 o 
   6   8   6       30.57       24.49      5.49 o 
   7   8   6        0.11        5.10     10.20 o 
  -9   9   6        3.39        5.86      7.79 o 
  -8   9   6      119.44      118.28     11.19 o 
  -7   9   6      837.24      815.37     17.83 o 
  -6   9   6       14.86       22.61      6.79 o 
  -5   9   6        3.43        3.12      3.25 o 
  -4   9   6      151.56      147.44      6.30 o 
  -3   9   6       37.52       43.80      5.21 o 
  -2   9   6        1.51        6.58      4.05 o 
  -1   9   6      844.93      785.00     17.06 o 
   0   9   6       24.96       20.39      4.63 o 
   1   9   6      127.14      123.73      6.18 o 
   2   9   6       12.04       10.35      5.52 o 
   3   9   6       50.21       56.54      5.13 o 
   4   9   6        0.18       -2.50      4.10 o 
   5   9   6       35.62       31.37      5.52 o 
   6   9   6       23.50       18.01      5.41 o 
   7   9   6       15.70       11.66      7.79 o 
  -9  10   6       15.37       19.72      6.15 o 
  -8  10   6      117.51      118.57      7.92 o 
  -7  10   6        9.70       11.74      4.16 o 
  -6  10   6      467.46      432.58     14.78 o 
  -5  10   6      245.39      230.49      7.95 o 
  -4  10   6       19.96       18.07      3.70 o 
  -3  10   6      195.05      188.51      5.70 o 
  -2  10   6      291.88      281.86     12.47 o 
  -1  10   6      308.83      297.42     10.02 o 
   0  10   6      192.02      186.45      7.61 o 
   1  10   6      342.48      326.67     10.41 o 
   2  10   6       22.97       25.92      4.73 o 
   3  10   6      140.04      140.47      7.36 o 
   4  10   6        0.38        2.56      3.43 o 
   5  10   6       68.52       73.00      6.52 o 
   6  10   6       11.15        7.01      5.29 o 
  -9  11   6      126.63       99.80     12.91 o 
  -8  11   6       38.12       29.14      7.47 o 
  -7  11   6       68.19       83.55      6.78 o 
  -6  11   6        6.27        3.56      4.23 o 
  -5  11   6      175.54      160.69      8.11 o 
  -4  11   6     1186.61     1175.25     27.06 o 
  -3  11   6      586.36      582.30     12.98 o 
  -2  11   6        0.35        1.86      3.50 o 
  -1  11   6       22.81       19.60      3.71 o 
   0  11   6     4213.67     4232.27     67.42 o 
   1  11   6       10.91        5.45      3.76 o 
   2  11   6       91.93      103.60      7.09 o 
   3  11   6       46.54       39.84      4.23 o 
   4  11   6       28.61       32.59      4.95 o 
   5  11   6       13.30       15.73      5.12 o 
   6  11   6        1.86        0.30      9.77 o 
  -8  12   6       21.51       16.10      8.87 o 
  -7  12   6       21.16       23.98      5.29 o 
  -6  12   6      179.06      182.04      9.16 o 
  -5  12   6      126.77      144.38      7.78 o 
  -4  12   6      598.86      532.68     15.11 o 
  -3  12   6      340.65      342.45      9.74 o 
  -2  12   6       42.04       48.50      4.76 o 
  -1  12   6        1.57       -1.19      3.60 o 
   0  12   6      802.29      806.45     18.66 o 
   1  12   6     1073.65     1055.69     20.06 o 
   2  12   6      270.44      268.25      8.90 o 
   3  12   6        0.69       -1.12      3.58 o 
   4  12   6       48.28       47.33      5.60 o 
   5  12   6      139.42      135.68      8.68 o 
   6  12   6       24.23       19.38      7.44 o 
  -8  13   6        8.98       -4.03      8.79 o 
  -7  13   6       13.62        6.95      6.53 o 
  -6  13   6       32.29       43.62      6.94 o 
  -5  13   6        9.75       15.52      5.36 o 
  -4  13   6      115.22      122.08      8.95 o 
  -3  13   6      142.40      125.89      6.93 o 
  -2  13   6        3.36       -4.09      4.09 o 
  -1  13   6       47.45       50.19      4.62 o 
   0  13   6        1.74       -1.24      3.35 o 
   1  13   6       72.37       81.36      5.23 o 
   2  13   6      399.99      401.55     11.30 o 
   3  13   6        6.58       10.01      4.04 o 
   4  13   6       62.85       67.87      6.37 o 
   5  13   6       22.93       22.38      6.58 o 
   6  13   6      504.47      540.57     18.16 o 
  -8  14   6      138.76      148.76     15.75 o 
  -7  14   6       15.91       16.27      6.86 o 
  -6  14   6       42.52       61.15      7.94 o 
  -5  14   6       72.86       73.02      7.90 o 
  -4  14   6      991.67      920.05     27.88 o 
  -3  14   6        0.61       -1.82      3.70 o 
  -2  14   6       87.64       92.64      6.17 o 
  -1  14   6      391.44      374.55     10.34 o 
   0  14   6      407.33      399.07     10.96 o 
   1  14   6       46.55       45.74      7.43 o 
   2  14   6        9.80       14.02      3.96 o 
   3  14   6        4.32       10.32      4.29 o 
   4  14   6      165.37      163.73     14.03 o 
   5  14   6       80.42       79.70      7.73 o 
  -7  15   6       23.33       20.25      7.45 o 
  -6  15   6        3.73       11.28      6.81 o 
  -5  15   6      210.39      186.38     11.82 o 
  -4  15   6        2.06       -2.09      5.37 o 
  -3  15   6       54.28       51.29      5.25 o 
  -2  15   6       59.56       48.09      6.90 o 
  -1  15   6       30.81       28.72      4.95 o 
   0  15   6        5.78        5.28      7.05 o 
   1  15   6       88.81       99.17      7.25 o 
   2  15   6      116.71      145.46      7.29 o 
   3  15   6       51.53       43.39      4.93 o 
   4  15   6        0.51       10.50      5.17 o 
   5  15   6        1.99       10.22      6.34 o 
  -7  16   6        6.94        2.82      7.60 o 
  -6  16   6      140.87      146.66     11.68 o 
  -5  16   6       22.92       40.38      9.11 o 
  -4  16   6      102.34       99.34     11.75 o 
  -3  16   6        2.55       10.67      4.05 o 
  -2  16   6      317.01      320.19     16.23 o 
  -1  16   6        7.45        7.83      7.22 o 
   0  16   6      419.65      401.33     13.93 o 
   1  16   6      335.91      397.41     14.93 o 
   2  16   6       62.06       63.55      6.69 o 
   3  16   6       43.57       43.25     10.94 o 
   4  16   6       15.61       18.41      7.27 o 
  -6  17   6      119.43      127.38     11.35 o 
  -5  17   6      140.68      168.65     12.16 o 
  -4  17   6       32.53       36.56      7.96 o 
  -3  17   6       38.49       39.24      5.83 o 
  -2  17   6        3.22       12.65      6.75 o 
  -1  17   6       24.96       19.59      5.84 o 
   0  17   6      190.76      197.96     10.07 o 
   1  17   6        6.52       11.79      5.41 o 
   2  17   6       69.13       90.72      7.47 o 
   3  17   6        0.01        2.35      8.63 o 
   4  17   6       67.82       78.49     12.56 o 
  -5  18   6      108.12      119.65     11.40 o 
  -4  18   6        1.36        5.04     16.07 o 
  -3  18   6       65.24       55.44      7.79 o 
  -2  18   6       41.77       56.46      8.55 o 
  -1  18   6      271.17      323.89     13.01 o 
   0  18   6       31.07       48.26      9.39 o 
   1  18   6       41.02       55.10     13.02 o 
   2  18   6        2.24       11.31      5.67 o 
   3  18   6       79.58       79.25     10.46 o 
  -4  19   6      115.52      119.75     11.27 o 
  -3  19   6       24.58       22.13     13.97 o 
  -2  19   6      148.69      136.82     11.54 o 
  -1  19   6      417.23      405.16     15.20 o 
   0  19   6       27.75       31.95      8.49 o 
   1  19   6        2.66        2.42      6.11 o 
   2  19   6        0.76        1.96      9.96 o 
  -3  20   6        7.75        7.24      6.41 o 
  -2  20   6       32.14       35.77      6.09 o 
  -1  20   6       75.43       76.03      8.76 o 
   0  20   6      117.95      117.25      9.02 o 
   1  20   6       55.34       76.09      8.19 o 
  -9   0   7      160.97      174.66     17.80 o 
  -7   0   7     1532.95     1539.93     56.66 o 
  -5   0   7      188.03      178.99      8.81 o 
  -3   0   7       86.18       79.85      6.28 o 
  -1   0   7      173.07      189.04     12.78 o 
   1   0   7       38.84       31.98      5.82 o 
   3   0   7      617.65      611.50     27.33 o 
   5   0   7       47.51       44.87      9.41 o 
   7   0   7      277.53      286.11     22.70 o 
 -10   1   7       44.35       32.06      8.24 o 
  -9   1   7      119.82      128.44     11.61 o 
  -8   1   7      122.37      127.65     10.25 o 
  -7   1   7        2.48       -1.83      5.20 o 
  -6   1   7      148.21      139.14      9.63 o 
  -5   1   7        8.95        9.51      3.84 o 
  -4   1   7       67.68       81.20      5.27 o 
  -3   1   7      400.99      359.55      8.95 o 
  -2   1   7      132.03      133.88      6.44 o 
  -1   1   7      970.79      967.95     40.41 o 
   0   1   7     1121.32     1223.96     23.25 o 
   1   1   7       54.79       55.29      4.38 o 
   2   1   7      114.42      115.15     10.48 o 
   3   1   7      942.45      871.37     24.48 o 
   4   1   7      237.13      256.64     12.47 o 
   5   1   7      302.11      282.87     17.84 o 
   6   1   7       43.07       51.15     12.84 o 
   7   1   7       17.31       11.07     10.90 o 
 -10   2   7       12.28       16.51      7.99 o 
  -9   2   7        5.29       -0.98      5.99 o 
  -8   2   7       13.42        9.53      6.02 o 
  -7   2   7        2.94       12.94      5.09 o 
  -6   2   7       29.54       26.20      8.15 o 
  -5   2   7     1105.13     1101.21     16.71 o 
  -4   2   7       50.75       37.79      2.86 o 
  -3   2   7      234.45      219.76      5.28 o 
  -2   2   7     1717.29     1583.16     21.35 o 
  -1   2   7       25.78       33.90      6.98 o 
   0   2   7      627.17      563.02     13.35 o 
   1   2   7        2.68        6.73      2.73 o 
   2   2   7      371.51      360.68     10.94 o 
   3   2   7      320.72      314.41     13.02 o 
   4   2   7      451.19      447.80     16.94 o 
   5   2   7       26.34       26.23      6.09 o 
   6   2   7       66.61       70.63      8.30 o 
   7   2   7       46.44       42.71      8.40 o 
 -10   3   7      137.01      162.60     12.41 o 
  -9   3   7      106.54      102.47     19.78 o 
  -8   3   7      315.24      304.76     15.52 o 
  -7   3   7     2366.87     2166.78     40.15 o 
  -6   3   7      673.26      633.03     15.07 o 
  -5   3   7        6.17       11.80      3.36 o 
  -4   3   7       11.94       16.26      3.02 o 
  -3   3   7     1089.21     1105.18     18.55 o 
  -2   3   7        2.34        8.20      3.19 o 
  -1   3   7     2478.99     2369.32     37.70 o 
   0   3   7       67.35       86.33      3.73 o 
   1   3   7      692.08      690.01     13.23 o 
   2   3   7        0.02        1.88      3.22 o 
   3   3   7      592.30      617.44     15.83 o 
   4   3   7      159.46      152.31     14.65 o 
   5   3   7      286.26      310.00     14.81 o 
   6   3   7        2.48       -1.29      6.28 o 
   7   3   7       50.89       42.36      8.62 o 
 -10   4   7       33.03       50.19      9.03 o 
  -9   4   7      162.94      184.12     12.76 o 
  -8   4   7       69.65       78.81     10.08 o 
  -7   4   7       25.02       21.58      4.41 o 
  -6   4   7     1117.34     1052.49     19.38 o 
  -5   4   7       57.32       63.69      4.24 o 
  -4   4   7       11.95       16.91      2.96 o 
  -3   4   7      190.24      192.74      5.79 o 
  -2   4   7      464.77      440.96      7.60 o 
  -1   4   7     1513.87     1636.16     24.15 o 
   0   4   7      165.03      176.61      5.34 o 
   1   4   7        5.34        8.85      2.41 o 
   2   4   7      379.01      346.66      8.94 o 
   3   4   7      726.54      681.30     14.39 o 
   4   4   7      718.91      715.27     22.64 o 
   5   4   7        0.05       -0.88      5.48 o 
   6   4   7      278.99      297.97     15.59 o 
   7   4   7        1.09        2.58      7.42 o 
 -10   5   7        3.38       -2.66      7.92 o 
  -9   5   7       81.70       72.83     14.01 o 
  -8   5   7      936.99      905.61     22.59 o 
  -7   5   7       14.59       11.61      4.08 o 
  -6   5   7      629.99      608.95     13.55 o 
  -5   5   7      892.78      906.62     17.07 o 
  -4   5   7      231.37      237.01      7.05 o 
  -3   5   7      126.60      114.35      4.76 o 
  -2   5   7      129.38      129.31      5.96 o 
  -1   5   7       38.80       58.16      3.90 o 
   0   5   7       12.60       18.17      2.59 o 
   1   5   7        0.00       -0.72      2.74 o 
   2   5   7       32.61       34.31      3.33 o 
   3   5   7      139.68      133.03      6.06 o 
   4   5   7       11.04       13.52      3.89 o 
   5   5   7       11.68       12.34      7.98 o 
   6   5   7        0.09        7.77      6.29 o 
   7   5   7      211.32      196.22     13.54 o 
 -10   6   7        4.89        2.67      8.05 o 
  -9   6   7       22.04       20.08      5.43 o 
  -8   6   7      171.25      156.75      8.51 o 
  -7   6   7       16.78       22.42      4.56 o 
  -6   6   7      272.25      252.64     11.06 o 
  -5   6   7        3.27        7.45      3.14 o 
  -4   6   7      248.53      251.29      8.62 o 
  -3   6   7      159.10      163.49      5.72 o 
  -2   6   7      462.54      484.00     11.82 o 
  -1   6   7      179.97      177.65      7.33 o 
   0   6   7       17.41       20.97      4.39 o 
   1   6   7       57.13       71.72      3.99 o 
   2   6   7      949.81     1002.48     18.10 o 
   3   6   7      313.52      324.68      9.25 o 
   4   6   7        0.05        5.05      3.60 o 
   5   6   7       54.04       55.46      5.83 o 
   6   6   7        3.26        6.13      7.42 o 
   7   6   7      250.29      261.68     16.14 o 
  -9   7   7        4.44        8.18      7.37 o 
  -8   7   7       88.42      105.90      7.35 o 
  -7   7   7        3.72        5.98      4.48 o 
  -6   7   7       46.20       51.80      4.43 o 
  -5   7   7     1212.98     1153.23     21.68 o 
  -4   7   7      270.21      261.94      7.73 o 
  -3   7   7       74.41       71.57      4.10 o 
  -2   7   7      628.25      612.64     14.79 o 
  -1   7   7     1138.56     1100.13     18.03 o 
   0   7   7        2.97        9.06      2.83 o 
   1   7   7      428.03      409.06      9.59 o 
   2   7   7       56.04       49.48      3.82 o 
   3   7   7       14.31       14.98      3.32 o 
   4   7   7        9.39       14.00      3.70 o 
   5   7   7       45.26       55.61      5.84 o 
   6   7   7      195.27      194.60     12.38 o 
   7   7   7      175.20      168.73     18.79 o 
  -9   8   7      111.09      122.07      8.53 o 
  -8   8   7       25.65       38.84      5.55 o 
  -7   8   7        0.02        1.97      4.28 o 
  -6   8   7      141.01      147.54      6.99 o 
  -5   8   7      269.26      238.33      9.97 o 
  -4   8   7      887.59      860.20     20.09 o 
  -3   8   7       23.35       27.93      4.36 o 
  -2   8   7      110.01      122.40      9.32 o 
  -1   8   7       24.86       24.01      3.02 o 
   0   8   7      121.32      127.12      5.33 o 
   1   8   7       35.22       26.82      3.21 o 
   2   8   7      600.16      595.65     12.83 o 
   3   8   7       22.52       17.69      4.37 o 
   4   8   7      326.81      319.57     11.39 o 
   5   8   7        0.85        5.11      5.76 o 
   6   8   7      113.23      124.93      8.47 o 
  -9   9   7       13.59       11.16      5.92 o 
  -8   9   7       16.61       15.51      8.80 o 
  -7   9   7       66.26       72.33      7.09 o 
  -6   9   7       72.65       70.53      5.11 o 
  -5   9   7        4.45        5.01      4.23 o 
  -4   9   7      427.47      409.41     10.34 o 
  -3   9   7       81.98       88.75      4.70 o 
  -2   9   7        3.03        7.27      4.14 o 
  -1   9   7     1238.51     1210.99     23.72 o 
   0   9   7       73.95       85.22      5.93 o 
   1   9   7       42.37       39.98      6.49 o 
   2   9   7      104.93      126.24      7.58 o 
   3   9   7       23.30       17.86      7.88 o 
   4   9   7      365.53      361.18     12.40 o 
   5   9   7      782.71      770.87     21.06 o 
   6   9   7      681.93      786.20     23.76 o 
  -9  10   7       84.08       82.60      7.62 o 
  -8  10   7        3.29        9.74      5.45 o 
  -7  10   7      180.09      174.88      7.79 o 
  -6  10   7        3.52        0.95      3.65 o 
  -5  10   7     1082.90     1023.71     27.87 o 
  -4  10   7      193.44      164.79      6.46 o 
  -3  10   7      132.58      105.48      6.25 o 
  -2  10   7        0.08        3.40      8.64 o 
  -1  10   7      144.29      148.22     11.78 o 
   0  10   7       18.17       12.19      3.86 o 
   1  10   7        9.19       17.49      3.94 o 
   2  10   7        1.47        2.50      5.77 o 
   3  10   7        0.07        3.86      3.97 o 
   4  10   7      167.22      146.84     12.50 o 
   5  10   7      648.66      646.17     19.00 o 
   6  10   7       79.92       65.62      7.30 o 
  -8  11   7       74.24       61.85      8.02 o 
  -7  11   7       12.27       15.07      5.08 o 
  -6  11   7        4.25        3.15      4.74 o 
  -5  11   7       18.31       20.33      4.53 o 
  -4  11   7      153.17      135.29      6.04 o 
  -3  11   7      411.96      387.70     12.22 o 
  -2  11   7       22.88       15.48     10.07 o 
  -1  11   7      181.37      185.05      7.84 o 
   0  11   7        0.10       -0.34      3.73 o 
   1  11   7        0.74        3.69      4.11 o 
   2  11   7       70.82       68.04      5.78 o 
   3  11   7      218.46      217.69      9.52 o 
   4  11   7        0.72        9.26      4.68 o 
   5  11   7       13.07       12.88      5.43 o 
   6  11   7       15.09       15.59      6.43 o 
  -8  12   7       44.13       25.39      7.10 o 
  -7  12   7       14.17       18.84      5.34 o 
  -6  12   7        8.36        9.21      4.82 o 
  -5  12   7      127.13      119.07      7.34 o 
  -4  12   7      361.63      347.17      9.93 o 
  -3  12   7      175.49      167.85      6.83 o 
  -2  12   7      702.88      691.38     17.63 o 
  -1  12   7       10.08       10.51      3.94 o 
   0  12   7      121.42      129.30      7.02 o 
   1  12   7       41.52       43.56      4.96 o 
   2  12   7      271.35      284.05      9.38 o 
   3  12   7       39.75       43.28      4.67 o 
   4  12   7       14.50       15.44      5.12 o 
   5  12   7      875.93      924.29     24.26 o 
  -8  13   7       22.91       17.45      9.22 o 
  -7  13   7      130.96      124.66     10.09 o 
  -6  13   7       56.04       42.19      7.08 o 
  -5  13   7        9.18        7.04      5.97 o 
  -4  13   7      699.76      615.03     17.01 o 
  -3  13   7      205.94      232.56      8.26 o 
  -2  13   7       88.59       77.84      5.90 o 
  -1  13   7      116.50      109.68      6.27 o 
   0  13   7       87.78       77.73      5.21 o 
   1  13   7      150.42      140.62      6.71 o 
   2  13   7       17.44       15.44      4.87 o 
   3  13   7      178.63      170.32      7.83 o 
   4  13   7      376.00      386.00     14.10 o 
   5  13   7       12.63        9.72      5.87 o 
  -7  14   7       80.97      102.32      9.41 o 
  -6  14   7        2.55        6.70      6.31 o 
  -5  14   7        3.65       -2.19      5.60 o 
  -4  14   7       10.10        3.74      5.86 o 
  -3  14   7       58.53       65.17      9.04 o 
  -2  14   7        4.20        5.11      4.03 o 
  -1  14   7       22.99       24.11      4.07 o 
   0  14   7      203.05      197.89      8.92 o 
   1  14   7      151.71      142.97     11.41 o 
   2  14   7       77.39       63.83      5.40 o 
   3  14   7      275.60      301.54     15.11 o 
   4  14   7        4.84        4.31      5.40 o 
   5  14   7       44.52       35.47      6.81 o 
  -7  15   7       20.70       24.38      7.72 o 
  -6  15   7       86.73       67.83      9.58 o 
  -5  15   7       33.93       33.73      6.77 o 
  -4  15   7        0.19        3.12      5.91 o 
  -3  15   7       13.63       15.58      4.20 o 
  -2  15   7        9.26        5.68      5.57 o 
  -1  15   7       13.19       19.80      4.66 o 
   0  15   7        6.71        9.21      3.96 o 
   1  15   7       17.87       13.79      4.18 o 
   2  15   7       16.63       21.97      5.95 o 
   3  15   7       17.66       16.42      5.04 o 
   4  15   7       14.39       30.07      6.49 o 
  -6  16   7        7.28        5.84     10.74 o 
  -5  16   7      143.24      128.52     10.48 o 
  -4  16   7       23.34       22.61     12.05 o 
  -3  16   7       28.65       27.55      5.05 o 
  -2  16   7       73.85       74.67      9.60 o 
  -1  16   7       59.29       44.16      7.63 o 
   0  16   7      117.90      113.52      8.09 o 
   1  16   7        0.33        7.17      5.27 o 
   2  16   7        0.64       -0.28      5.35 o 
   3  16   7       46.84       55.09      8.50 o 
   4  16   7       22.21        9.83      7.64 o 
  -6  17   7       36.10       49.10      8.73 o 
  -5  17   7       10.76        0.45     14.79 o 
  -4  17   7      226.84      207.16     17.26 o 
  -3  17   7       27.37       24.01      5.05 o 
  -2  17   7        4.77       13.89      6.79 o 
  -1  17   7       11.82        6.42      6.70 o 
   0  17   7       15.12        9.53     14.78 o 
   1  17   7       52.14       63.83      6.98 o 
   2  17   7        1.65        9.04      5.83 o 
   3  17   7        0.62       -7.09      7.09 o 
  -5  18   7       14.07       20.18      7.69 o 
  -4  18   7      419.79      420.85     19.15 o 
  -3  18   7       16.40       25.30      8.15 o 
  -2  18   7      105.03      111.47     10.63 o 
  -1  18   7       50.49       80.81      9.67 o 
   0  18   7      274.77      274.73     15.80 o 
   1  18   7       89.19       74.31     18.79 o 
   2  18   7       34.18       28.58      8.57 o 
  -4  19   7       25.85       27.49      8.28 o 
  -3  19   7       37.34       28.17      7.49 o 
  -2  19   7        0.07        4.88      7.31 o 
  -1  19   7        8.41        8.92      7.96 o 
   0  19   7        0.30        4.02      7.94 o 
   1  19   7        2.26        9.68      7.72 o 
 -10   0   8       64.46       69.94     12.70 o 
  -8   0   8      222.38      254.70     20.36 o 
  -6   0   8      121.63      120.47     13.15 o 
  -4   0   8       63.52       73.06      6.29 o 
  -2   0   8      256.72      217.79     10.23 o 
   0   0   8        0.48        5.68      4.84 o 
   2   0   8       70.08       59.26      8.19 o 
   4   0   8      842.76      771.08     34.43 o 
   6   0   8      323.99      344.70     24.31 o 
 -10   1   8       76.65       89.10     10.81 o 
  -9   1   8        0.07       -5.15      6.68 o 
  -8   1   8      103.40       89.86      9.01 o 
  -7   1   8        1.53        9.52      5.74 o 
  -6   1   8       15.14       19.44      6.37 o 
  -5   1   8       11.60       14.88      3.30 o 
  -4   1   8      785.59      761.20     20.05 o 
  -3   1   8       23.25       25.27      3.49 o 
  -2   1   8        0.08        4.55      3.73 o 
  -1   1   8       43.91       45.73      3.84 o 
   0   1   8     2437.41     2402.51     42.54 o 
   1   1   8       39.82       41.98      4.21 o 
   2   1   8        2.16        2.10      3.71 o 
   3   1   8      250.01      230.41     11.40 o 
   4   1   8       42.76       54.10      6.91 o 
   5   1   8        1.01        5.39      5.79 o 
   6   1   8        5.83        7.86      6.26 o 
   7   1   8      137.50      141.70     12.44 o 
 -10   2   8        2.23       12.43      7.25 o 
  -9   2   8        0.60       10.77      6.76 o 
  -8   2   8       63.73       58.46      7.73 o 
  -7   2   8       81.90       76.17      8.48 o 
  -6   2   8      541.18      537.70     19.81 o 
  -5   2   8     1147.95     1123.85     20.23 o 
  -4   2   8        3.43        7.03      3.13 o 
  -3   2   8       80.17       72.45      4.58 o 
  -2   2   8      285.85      279.73      8.29 o 
  -1   2   8      552.87      588.33     24.42 o 
   0   2   8       60.45       57.46      8.12 o 
   1   2   8     1076.83     1044.05     22.08 o 
   2   2   8      139.27      125.23     11.51 o 
   3   2   8       28.62       22.93      4.97 o 
   4   2   8      180.38      167.75     16.21 o 
   5   2   8       27.56       48.10     10.29 o 
   6   2   8       48.04       46.13      8.06 o 
   7   2   8       15.46       16.08      8.08 o 
 -10   3   8      792.27      839.98     44.38 o 
  -9   3   8        6.45        8.88      6.94 o 
  -8   3   8       26.85       40.92      7.25 o 
  -7   3   8       17.52       14.74      5.78 o 
  -6   3   8     1814.74     1718.31     33.69 o 
  -5   3   8      180.53      164.02     13.45 o 
  -4   3   8     1220.29     1157.65     24.15 o 
  -3   3   8       14.29       18.40      2.36 o 
  -2   3   8      788.24      714.38     14.37 o 
  -1   3   8      228.83      217.05      8.63 o 
   0   3   8        4.62        7.80      2.85 o 
   1   3   8       83.97       90.75      5.54 o 
   2   3   8      423.41      388.92     11.99 o 
   3   3   8      663.82      587.64     42.05 o 
   4   3   8      106.04      109.73      8.95 o 
   5   3   8       73.12       84.37      8.43 o 
   6   3   8       16.86       22.76      6.79 o 
   7   3   8       15.18       13.96      8.24 o 
 -10   4   8       10.13       18.46      7.88 o 
  -9   4   8      192.64      212.63     22.76 o 
  -8   4   8        0.03        5.47      6.02 o 
  -7   4   8      240.90      249.08     13.39 o 
  -6   4   8      149.12      155.30      8.02 o 
  -5   4   8      120.51      134.50      9.06 o 
  -4   4   8      284.00      278.77      7.62 o 
  -3   4   8      179.13      180.64      7.80 o 
  -2   4   8       23.96       34.61      2.89 o 
  -1   4   8       10.02        1.85      3.21 o 
   0   4   8       46.31       44.50      4.16 o 
   1   4   8        0.76        0.50      2.52 o 
   2   4   8      298.50      288.24      8.35 o 
   3   4   8        6.29       11.31      4.04 o 
   4   4   8      125.15      125.56      9.45 o 
   5   4   8        0.82        2.90      5.93 o 
   6   4   8      173.15      192.07     12.87 o 
  -9   5   8        0.05       -4.00      7.06 o 
  -8   5   8       26.11       36.28     12.72 o 
  -7   5   8      579.79      567.67     23.89 o 
  -6   5   8       26.56       19.44      3.61 o 
  -5   5   8       38.78       46.37      4.07 o 
  -4   5   8        0.00        1.10      2.61 o 
  -3   5   8       92.13       78.76      5.26 o 
  -2   5   8        1.79       -0.71      3.47 o 
  -1   5   8      454.91      440.72     12.03 o 
   0   5   8        0.43        0.16      3.04 o 
   1   5   8      135.91      131.45      5.35 o 
   2   5   8        6.37       14.66      3.18 o 
   3   5   8      483.21      418.32     10.99 o 
   4   5   8      150.00      144.62      9.77 o 
   5   5   8      407.66      421.71     18.36 o 
   6   5   8       69.31       82.53     10.53 o 
  -9   6   8       99.39      119.81     10.83 o 
  -8   6   8      197.89      218.54     13.27 o 
  -7   6   8      103.18       99.19      9.76 o 
  -6   6   8      386.02      376.69     10.38 o 
  -5   6   8     1058.55      960.96     20.20 o 
  -4   6   8      127.73      131.67      5.57 o 
  -3   6   8      153.58      155.76      5.69 o 
  -2   6   8      202.68      224.63      8.69 o 
  -1   6   8      139.77      137.92      8.62 o 
   0   6   8        7.18        9.62      3.43 o 
   1   6   8      203.61      212.80      6.86 o 
   2   6   8      207.11      176.75      6.64 o 
   3   6   8       14.77       17.80      3.58 o 
   4   6   8       90.17       89.25      5.70 o 
   5   6   8       16.99       17.08      8.83 o 
   6   6   8       24.88       31.02     14.96 o 
  -9   7   8       21.36       38.53      8.34 o 
  -8   7   8      766.54      818.45     27.90 o 
  -7   7   8        3.44       -0.58      5.60 o 
  -6   7   8      136.30      149.71      9.11 o 
  -5   7   8       33.48       44.63      4.05 o 
  -4   7   8      128.37      144.05      5.94 o 
  -3   7   8        0.80        0.82      2.86 o 
  -2   7   8      864.68      869.31     19.47 o 
  -1   7   8       64.66       66.32      7.17 o 
   0   7   8      110.21      115.11      6.03 o 
   1   7   8        5.59        2.55      2.91 o 
   2   7   8        6.70        7.59      3.02 o 
   3   7   8        0.28        4.31      3.35 o 
   4   7   8      443.75      446.65     12.20 o 
   5   7   8      140.99      146.05     10.51 o 
   6   7   8      153.41      178.88     18.91 o 
  -9   8   8        9.44       16.55      8.04 o 
  -8   8   8        5.58       12.79      7.18 o 
  -7   8   8      186.72      203.88     17.13 o 
  -6   8   8        3.32        5.20      4.14 o 
  -5   8   8      211.13      189.64      7.06 o 
  -4   8   8      133.66      130.14      5.73 o 
  -3   8   8      207.95      209.04      6.96 o 
  -2   8   8       60.99       63.87      5.14 o 
  -1   8   8       19.93       16.15      3.78 o 
   0   8   8      787.86      759.11     22.68 o 
   1   8   8      622.33      641.22     20.76 o 
   2   8   8       61.40       59.47      6.79 o 
   3   8   8      140.01      131.71      7.35 o 
   4   8   8      435.18      444.23     14.21 o 
   5   8   8      523.10      529.97     20.63 o 
   6   8   8       61.17       55.16      7.99 o 
  -9   9   8      136.70      118.65     11.29 o 
  -8   9   8      144.37      172.56     12.18 o 
  -7   9   8       29.09       34.13      4.58 o 
  -6   9   8       15.44       12.24      3.71 o 
  -5   9   8       75.41       64.21      4.60 o 
  -4   9   8      111.36      111.07      5.56 o 
  -3   9   8      339.06      327.16     10.33 o 
  -2   9   8      274.62      257.58     18.46 o 
  -1   9   8       10.38       11.31      4.83 o 
   0   9   8      233.04      213.93     11.09 o 
   1   9   8      616.78      561.35     35.62 o 
   2   9   8     1186.95     1087.00     30.69 o 
   3   9   8       43.38       49.78      5.57 o 
   4   9   8        5.35       12.19      4.64 o 
   5   9   8       38.13       34.49      8.40 o 
   6   9   8      184.10      193.11     10.64 o 
  -9  10   8      136.89      137.24     16.55 o 
  -8  10   8        0.01        4.35      6.90 o 
  -7  10   8       15.83       23.87      6.70 o 
  -6  10   8       13.00       15.52     10.68 o 
  -5  10   8      133.02      122.45      7.17 o 
  -4  10   8       37.10       33.36      4.69 o 
  -3  10   8        0.05       -3.24      3.24 o 
  -2  10   8        0.41        4.97      4.86 o 
  -1  10   8      386.42      378.52     15.27 o 
   0  10   8        7.30        5.74      6.46 o 
   1  10   8       95.84       85.03     11.12 o 
   2  10   8      548.73      636.20     21.55 o 
   3  10   8      100.46      108.58     10.68 o 
   4  10   8        6.09        6.92      5.58 o 
   5  10   8      180.03      185.53     19.51 o 
  -8  11   8       46.32       50.77     11.86 o 
  -7  11   8        3.17        9.76      5.25 o 
  -6  11   8       22.25       28.09      5.02 o 
  -5  11   8       26.29       25.39      6.91 o 
  -4  11   8       48.98       44.51      5.06 o 
  -3  11   8      124.36      117.59     11.54 o 
  -2  11   8        0.04       -2.40      4.63 o 
  -1  11   8      354.65      370.25     15.82 o 
   0  11   8       24.76       26.03      5.74 o 
   1  11   8       59.97       38.54      6.38 o 
   2  11   8      171.67      172.75     16.19 o 
   3  11   8        0.47        3.62      5.65 o 
   4  11   8       50.23       56.27      6.17 o 
   5  11   8       39.37       41.67      6.48 o 
  -8  12   8       47.96       38.34     11.34 o 
  -7  12   8      155.35      182.88     11.46 o 
  -6  12   8        0.55       -1.73      5.19 o 
  -5  12   8      262.55      253.64     10.48 o 
  -4  12   8      144.67      155.51      6.78 o 
  -3  12   8       39.35       34.54      7.34 o 
  -2  12   8        0.57        4.28      5.36 o 
  -1  12   8      729.29      769.34     23.90 o 
   0  12   8      206.92      213.07     14.44 o 
   1  12   8       59.62       52.95      6.86 o 
   2  12   8       14.81        6.29      9.30 o 
   3  12   8      237.31      196.27      9.74 o 
   4  12   8       11.30        8.56     10.08 o 
   5  12   8        8.16        3.95      7.23 o 
  -7  13   8        3.48       14.92      6.72 o 
  -6  13   8      107.84      109.02     13.52 o 
  -5  13   8       29.36       20.58      4.82 o 
  -4  13   8      262.99      233.01     10.01 o 
  -3  13   8        0.35        1.27      4.30 o 
  -2  13   8       46.61       52.22      5.39 o 
  -1  13   8        0.67        2.38      4.21 o 
   0  13   8        1.34        6.32      6.62 o 
   1  13   8      548.12      561.19     20.31 o 
   2  13   8       49.20       54.47      7.15 o 
   3  13   8        6.26       18.01      6.20 o 
   4  13   8        6.59       -1.75      6.58 o 
  -7  14   8       51.27       46.75      8.31 o 
  -6  14   8        6.55        1.91      6.83 o 
  -5  14   8      249.86      221.97     16.07 o 
  -4  14   8        9.16       18.93      7.15 o 
  -3  14   8      104.45       98.03      5.71 o 
  -2  14   8       54.63       60.04      5.86 o 
  -1  14   8      242.38      226.80     10.14 o 
   0  14   8     1535.87     1549.14     32.91 o 
   1  14   8       62.55       54.31      5.94 o 
   2  14   8       35.34       30.87      5.53 o 
   3  14   8      104.75      104.87      8.47 o 
   4  14   8      339.15      350.60     17.47 o 
  -7  15   8        4.32        1.47      7.38 o 
  -6  15   8       48.28       35.35      8.26 o 
  -5  15   8        7.14       18.22      6.79 o 
  -4  15   8        3.41        4.79      6.17 o 
  -3  15   8        2.65        3.16      3.65 o 
  -2  15   8       63.57       70.54      6.20 o 
  -1  15   8      104.10      142.52      8.17 o 
   0  15   8        1.82        4.48      4.91 o 
   1  15   8       59.74       80.76      6.94 o 
   2  15   8       33.65       39.91      7.78 o 
   3  15   8       30.88       36.29      7.51 o 
  -6  16   8        9.38       12.77      7.57 o 
  -5  16   8      147.14      185.79     12.17 o 
  -4  16   8       16.64       11.43      6.77 o 
  -3  16   8       32.53       31.91      5.06 o 
  -2  16   8      111.60      134.00     10.76 o 
  -1  16   8        2.54        2.22      6.30 o 
   0  16   8        4.83        4.05      6.51 o 
   1  16   8       59.21       50.38      8.73 o 
   2  16   8       15.57       18.84      7.94 o 
   3  16   8        0.30        3.95     10.08 o 
  -5  17   8        4.74       10.42     10.61 o 
  -4  17   8      191.70      201.46     13.06 o 
  -3  17   8       42.15       32.23      6.13 o 
  -2  17   8       53.93       65.63     19.33 o 
  -1  17   8      139.34      158.15     17.80 o 
   0  17   8       69.73       56.65      8.73 o 
   1  17   8       40.66       54.13     11.11 o 
   2  17   8       35.92       23.82      9.76 o 
  -4  18   8       22.28       43.50      8.71 o 
  -3  18   8      125.02      118.51      9.98 o 
  -2  18   8       81.35      109.92     10.83 o 
  -1  18   8      203.96      191.48     13.33 o 
   0  18   8        8.21        6.20      9.17 o 
   1  18   8       69.53       64.12      9.41 o 
  -2  19   8       67.77       72.35      9.96 o 
  -1  19   8       55.86       74.66      9.84 o 
  -9   0   9       54.51       62.63     12.72 o 
  -7   0   9       97.65       97.80     13.34 o 
  -5   0   9      116.59      106.07      7.87 o 
  -3   0   9      751.96      663.05     20.38 o 
  -1   0   9        1.34        8.15      6.57 o 
   1   0   9        0.14       -1.63      4.96 o 
   3   0   9     1587.56     1401.33     50.92 o 
   5   0   9        2.23        1.26      8.89 o 
 -10   1   9        2.32       -6.98      6.98 o 
  -9   1   9      220.95      239.87     18.91 o 
  -8   1   9        0.19        9.98     16.57 o 
  -7   1   9      112.03      111.56     10.02 o 
  -6   1   9      333.22      312.66     24.48 o 
  -5   1   9        0.91        0.91      3.47 o 
  -4   1   9        7.02        5.30      3.17 o 
  -3   1   9      905.10      892.53     17.64 o 
  -2   1   9     1106.93     1074.01     20.07 o 
  -1   1   9     1949.32     1979.26     31.27 o 
   0   1   9       17.18       16.90      3.58 o 
   1   1   9        0.06       -2.58      3.43 o 
   2   1   9       75.59       73.86      6.61 o 
   3   1   9      565.30      504.83     18.35 o 
   4   1   9      485.29      468.52     18.57 o 
   5   1   9        6.98        6.39      6.16 o 
   6   1   9       34.23       43.80      7.87 o 
 -10   2   9       40.19       56.27      9.48 o 
  -9   2   9       40.61       27.04      9.76 o 
  -8   2   9      518.80      554.40     40.97 o 
  -7   2   9        0.14        0.07      5.41 o 
  -6   2   9       52.74       39.70      6.30 o 
  -5   2   9       31.74       34.50      6.76 o 
  -4   2   9      104.47      108.08      5.70 o 
  -3   2   9       41.79       57.76      4.58 o 
  -2   2   9       14.21       19.08      3.68 o 
  -1   2   9     1063.90     1084.40     57.09 o 
   0   2   9      721.27      677.62     16.53 o 
   1   2   9      271.57      250.77      9.50 o 
   2   2   9       81.48       63.53      6.32 o 
   3   2   9        2.54        0.37      4.34 o 
   4   2   9      190.43      179.29     11.44 o 
   5   2   9       56.57       47.97      7.32 o 
   6   2   9        9.06       -3.26      6.49 o 
  -9   3   9      307.23      303.56     21.09 o 
  -8   3   9       78.90       63.77      8.76 o 
  -7   3   9       19.54       22.97      6.11 o 
  -6   3   9        4.35        5.24      4.71 o 
  -5   3   9        5.28       12.55      4.43 o 
  -4   3   9       17.25       23.08      5.63 o 
  -3   3   9      422.43      398.17     12.33 o 
  -2   3   9      164.44      170.45      7.89 o 
  -1   3   9      211.57      194.61      7.95 o 
   0   3   9      461.23      466.29     14.27 o 
   1   3   9      116.44      128.57      6.88 o 
   2   3   9      777.91      725.29     18.32 o 
   3   3   9       30.68       33.60      5.43 o 
   4   3   9       48.69       46.66      6.92 o 
   5   3   9       88.48       98.68      9.29 o 
   6   3   9       29.65       11.62      7.40 o 
  -9   4   9      206.52      220.16     21.27 o 
  -8   4   9       21.66       27.57      7.11 o 
  -7   4   9      133.62      153.75     10.98 o 
  -6   4   9       38.18       37.06      4.84 o 
  -5   4   9       27.29       22.69      8.53 o 
  -4   4   9       51.47       50.82      5.16 o 
  -3   4   9      126.70      143.32     11.66 o 
  -2   4   9       81.04       86.49      6.12 o 
  -1   4   9       66.85       53.58      4.63 o 
   0   4   9      351.32      354.41     11.13 o 
   1   4   9      370.21      392.36     12.88 o 
   2   4   9       16.63       13.98      4.06 o 
   3   4   9        0.52        1.84      4.88 o 
   4   4   9       14.79       15.32      5.77 o 
   5   4   9      159.50      160.85     11.50 o 
   6   4   9       86.02       76.96      9.40 o 
  -9   5   9       52.10       60.87     19.30 o 
  -8   5   9      232.04      245.93     14.77 o 
  -7   5   9       12.34       14.21     14.68 o 
  -6   5   9       31.17       26.47      8.94 o 
  -5   5   9      175.99      167.64     11.16 o 
  -4   5   9      152.79      141.07      7.44 o 
  -3   5   9      298.41      259.14      9.87 o 
  -2   5   9     1335.54     1288.81     26.63 o 
  -1   5   9      206.73      199.30      8.07 o 
   0   5   9     1231.00     1110.19     23.30 o 
   1   5   9      382.99      335.87     12.73 o 
   2   5   9      729.55      683.54     17.65 o 
   3   5   9       55.37       54.10      6.19 o 
   4   5   9      113.58      127.93      9.61 o 
   5   5   9        0.41       -3.51      6.27 o 
   6   5   9      125.45      135.90     11.64 o 
  -9   6   9      192.66      239.03     22.98 o 
  -8   6   9       80.66       91.93      9.75 o 
  -7   6   9        7.98        2.69      5.56 o 
  -6   6   9      122.80      111.16      7.22 o 
  -5   6   9       14.38       18.86      4.15 o 
  -4   6   9       25.17       29.23      4.88 o 
  -3   6   9       12.52        4.71      4.69 o 
  -2   6   9      511.92      477.15     17.72 o 
  -1   6   9      250.51      250.22      9.16 o 
   0   6   9      215.41      198.17     10.38 o 
   1   6   9        6.97        7.12      3.63 o 
   2   6   9       16.38       22.49      4.22 o 
   3   6   9        5.02       -0.51      4.15 o 
   4   6   9        0.02        3.38      5.52 o 
   5   6   9        3.88        2.65     10.14 o 
   6   6   9        1.17        7.41     10.44 o 
  -9   7   9       44.29       42.27      9.69 o 
  -8   7   9       89.99       86.54      9.62 o 
  -7   7   9       90.82       97.67      9.03 o 
  -6   7   9       13.54       10.85      4.36 o 
  -5   7   9       86.83       93.04      6.52 o 
  -4   7   9       18.20       12.31      4.06 o 
  -3   7   9       83.85       89.08      5.89 o 
  -2   7   9      861.55      770.15     21.93 o 
  -1   7   9      542.71      520.08     13.93 o 
   0   7   9       99.86       87.19      5.76 o 
   1   7   9      673.33      597.95     15.80 o 
   2   7   9      151.19      106.40      6.65 o 
   3   7   9       63.96       78.82      7.89 o 
   4   7   9       27.51       39.29      7.09 o 
   5   7   9      152.05      160.04     16.63 o 
  -9   8   9       21.59       31.34     14.36 o 
  -8   8   9      143.72      146.63     11.89 o 
  -7   8   9       72.93       85.17     10.07 o 
  -6   8   9       14.14       14.70      4.76 o 
  -5   8   9      280.51      273.60     10.91 o 
  -4   8   9       83.05       71.75      5.94 o 
  -3   8   9       61.18       52.18      5.10 o 
  -2   8   9       18.62        9.50      5.45 o 
  -1   8   9      682.00      681.17     25.64 o 
   0   8   9        0.01        5.07      4.94 o 
   1   8   9      259.85      300.53     13.80 o 
   2   8   9        9.42       15.49      5.18 o 
   3   8   9       92.60       98.56      9.01 o 
   4   8   9      152.08      144.07     10.84 o 
   5   8   9       15.40       12.66     10.11 o 
  -9   9   9       28.78       36.31      8.78 o 
  -8   9   9        0.58       10.28      6.44 o 
  -7   9   9       10.59       14.52      7.82 o 
  -6   9   9        6.90        7.31      4.68 o 
  -5   9   9        0.84        0.33      4.46 o 
  -4   9   9       11.03       16.55      4.20 o 
  -3   9   9        1.59        1.42      3.93 o 
  -2   9   9      185.63      177.39     10.48 o 
  -1   9   9      253.44      253.97     12.62 o 
   0   9   9       10.50       11.06      4.72 o 
   1   9   9      107.88      102.05      8.09 o 
   2   9   9        0.88        4.49      5.30 o 
   3   9   9       49.16       56.90      7.12 o 
   4   9   9        7.35       10.88      6.56 o 
   5   9   9      107.98      102.15     13.91 o 
  -8  10   9       11.31       20.05      8.87 o 
  -7  10   9       34.89       29.11      7.70 o 
  -6  10   9        9.01        1.22      6.11 o 
  -5  10   9      486.47      483.00     19.29 o 
  -4  10   9      105.75      106.20     15.62 o 
  -3  10   9      107.65      110.77      8.96 o 
  -2  10   9      560.64      528.51     19.18 o 
  -1  10   9      432.57      456.43     17.42 o 
   0  10   9       20.12        5.99      5.46 o 
   1  10   9       30.16       25.31      7.47 o 
   2  10   9       98.31       90.02      8.62 o 
   3  10   9      117.00      118.79      9.63 o 
   4  10   9      222.16      218.37     18.40 o 
   5  10   9       45.60       27.58     11.85 o 
  -8  11   9        0.00       -1.03     10.15 o 
  -7  11   9       74.29       71.28      8.83 o 
  -6  11   9       48.60       45.05      7.44 o 
  -5  11   9      120.14      115.84      9.75 o 
  -4  11   9       38.25       63.13     10.18 o 
  -3  11   9        0.07       -3.10      3.85 o 
  -2  11   9       14.15       14.62      5.67 o 
  -1  11   9       23.47       18.22      5.56 o 
   0  11   9       24.28       21.03      5.80 o 
   1  11   9        0.06       -2.99     11.08 o 
   2  11   9       78.71       86.22      8.76 o 
   3  11   9       58.75       55.23     11.31 o 
   4  11   9      183.08      135.55     15.37 o 
  -8  12   9       86.27       96.26     14.28 o 
  -7  12   9       12.64       15.87     11.16 o 
  -6  12   9      122.73      118.80     10.22 o 
  -5  12   9        6.87       -3.22      5.79 o 
  -4  12   9       34.82       43.85      7.07 o 
  -3  12   9       10.10       -0.61      5.12 o 
  -2  12   9        9.95       11.49      8.90 o 
  -1  12   9       23.04       28.84      6.29 o 
   0  12   9       46.80       54.50      7.38 o 
   1  12   9      253.41      240.82     13.12 o 
   2  12   9       28.05       28.34      6.87 o 
   3  12   9        0.08       -1.66      6.50 o 
   4  12   9        1.53       -0.86      6.11 o 
  -7  13   9        1.50        0.32      7.50 o 
  -6  13   9       18.10       16.26     12.21 o 
  -5  13   9      147.64      131.17     11.89 o 
  -4  13   9      414.25      411.12     18.30 o 
  -3  13   9      110.73      121.18      7.78 o 
  -2  13   9        6.68       11.54      9.51 o 
  -1  13   9      300.70      270.52     13.84 o 
   0  13   9        4.95       13.34      5.79 o 
   1  13   9        7.83        9.16     11.23 o 
   2  13   9        2.04       -2.98      5.03 o 
   3  13   9       22.82       28.01      5.93 o 
   4  13   9       25.22        7.89      9.73 o 
  -7  14   9        0.10       -1.98     12.86 o 
  -6  14   9       94.30      109.87     15.70 o 
  -5  14   9       67.93       48.78     12.74 o 
  -4  14   9        0.93        1.67      6.61 o 
  -3  14   9      346.44      341.00     10.61 o 
  -2  14   9       31.02       39.90      5.49 o 
  -1  14   9       23.81       38.13      5.55 o 
   0  14   9       38.39       36.05      5.38 o 
   1  14   9      494.27      528.86     17.19 o 
   2  14   9       31.95       51.13      6.83 o 
   3  14   9      193.39      186.53     10.26 o 
  -6  15   9       28.66       42.56     13.89 o 
  -5  15   9       18.01       21.45     11.77 o 
  -4  15   9      107.52      114.39     16.12 o 
  -3  15   9        2.84        7.61      5.03 o 
  -2  15   9        2.07       -1.31      4.62 o 
  -1  15   9       23.15       28.94      6.35 o 
   0  15   9       75.64       91.34     12.35 o 
   1  15   9        0.12       -4.68      5.45 o 
   2  15   9      115.20      125.64      8.91 o 
   3  15   9        0.88       -6.36      9.32 o 
  -5  16   9       11.40        6.69     12.06 o 
  -4  16   9        1.85       13.01     10.72 o 
  -3  16   9       15.01       23.16      5.44 o 
  -2  16   9      450.06      448.58     40.79 o 
  -1  16   9        0.15       -3.61      6.56 o 
   0  16   9        1.61        4.72      6.19 o 
   1  16   9      242.64      243.68     15.32 o 
   2  16   9        0.02       -0.81      7.70 o 
  -4  17   9        0.15        9.57     11.67 o 
  -3  17   9        0.02       -1.22      4.83 o 
  -2  17   9       30.41       32.91      8.28 o 
  -1  17   9      146.11      135.51     11.52 o 
   0  17   9       33.90       54.36     21.05 o 
   1  17   9      109.14      134.70     12.09 o 
  -3  18   9       15.87       17.78      6.37 o 
  -2  18   9        0.49       -2.17     15.87 o 
  -1  18   9        2.73        0.46      8.01 o 
  -8   0  10       21.22        5.52      9.65 o 
  -6   0  10     1066.44     1011.20     43.43 o 
  -4   0  10       79.25       86.49     14.87 o 
  -2   0  10        0.86       -0.93      7.24 o 
   0   0  10     5176.53     4806.63    133.10 o 
   2   0  10      140.55      107.40     11.50 o 
   4   0  10        3.13       -0.97      7.47 o 
  -9   1  10      114.57      113.72     11.51 o 
  -8   1  10        0.06        4.88     13.31 o 
  -7   1  10      267.01      279.58     15.04 o 
  -6   1  10       93.83       83.77     12.50 o 
  -5   1  10      537.09      534.95     13.18 o 
  -4   1  10      784.39      725.81     18.28 o 
  -3   1  10     1131.69     1069.46     20.59 o 
  -2   1  10       15.36       14.18      5.77 o 
  -1   1  10     1114.55     1119.14     24.15 o 
   0   1  10      459.16      460.97     13.67 o 
   1   1  10      924.55      842.68     24.43 o 
   2   1  10        2.84        2.59      3.99 o 
   3   1  10        1.28        4.72      7.69 o 
   4   1  10        7.35       23.34     12.51 o 
   5   1  10       91.70       96.84     10.07 o 
  -9   2  10       12.23       15.64      7.95 o 
  -8   2  10       12.23        9.14      6.37 o 
  -7   2  10      494.51      502.38     30.77 o 
  -6   2  10        1.43        0.44      5.15 o 
  -5   2  10       78.61       78.16      5.29 o 
  -4   2  10       19.19       20.39      3.64 o 
  -3   2  10       15.32       17.75      8.76 o 
  -2   2  10      480.52      485.52     25.54 o 
  -1   2  10        5.46       11.55      5.37 o 
   0   2  10      341.01      347.72     11.54 o 
   1   2  10      122.74      120.35      7.00 o 
   2   2  10       44.68       45.67      7.90 o 
   3   2  10        1.26        2.91     11.41 o 
   4   2  10       31.67       37.64      6.90 o 
   5   2  10        2.37        9.93      6.46 o 
  -9   3  10       38.96       47.83      9.01 o 
  -8   3  10       29.71       31.02     10.02 o 
  -7   3  10       25.37       36.31      6.78 o 
  -6   3  10        9.90       10.66      8.91 o 
  -5   3  10       29.15       27.96      4.74 o 
  -4   3  10      142.41      134.63      7.63 o 
  -3   3  10      219.70      225.99      9.46 o 
  -2   3  10      591.41      592.40     28.94 o 
  -1   3  10      829.79      829.73     19.59 o 
   0   3  10      232.17      214.99      8.89 o 
   1   3  10        4.66        9.33      3.58 o 
   2   3  10      305.24      288.12     17.24 o 
   3   3  10        3.28       12.19      4.94 o 
   4   3  10        7.82       26.43     12.68 o 
   5   3  10       33.05       44.30      7.84 o 
  -9   4  10        2.80        3.55      7.72 o 
  -8   4  10       98.39       96.76     14.31 o 
  -7   4  10      127.95      121.58      9.85 o 
  -6   4  10      126.27      124.65      7.74 o 
  -5   4  10       90.45       85.45      6.64 o 
  -4   4  10      299.07      265.25     10.53 o 
  -3   4  10       71.86       61.45      5.59 o 
  -2   4  10      595.97      601.69     15.94 o 
  -1   4  10      541.87      527.41     14.69 o 
   0   4  10      186.13      208.31      8.77 o 
   1   4  10      220.99      212.25      9.11 o 
   2   4  10       39.14       45.68      5.17 o 
   3   4  10        3.60        2.27      5.33 o 
   4   4  10       30.46       27.71      6.49 o 
   5   4  10       36.85       38.87      7.81 o 
  -9   5  10      116.90      125.09     11.03 o 
  -8   5  10        5.49       16.02      6.94 o 
  -7   5  10       71.91       85.15      8.89 o 
  -6   5  10       73.23       65.11      8.00 o 
  -5   5  10      334.99      305.16     11.63 o 
  -4   5  10       29.74       26.89      4.65 o 
  -3   5  10      168.84      177.89      9.77 o 
  -2   5  10      274.50      268.76     12.24 o 
  -1   5  10      175.90      164.08     11.37 o 
   0   5  10       16.95       16.35      3.97 o 
   1   5  10      100.37      104.77      6.54 o 
   2   5  10        6.92        3.82      4.18 o 
   3   5  10       19.65       28.59      5.26 o 
   4   5  10        3.52       -2.07      6.05 o 
   5   5  10       53.74       44.76      8.36 o 
  -9   6  10       13.87       15.07     12.82 o 
  -8   6  10        6.51       12.73      6.55 o 
  -7   6  10       16.59       15.83      6.20 o 
  -6   6  10      971.21      888.81     22.91 o 
  -5   6  10       22.72       34.24      5.41 o 
  -4   6  10      199.54      219.01      9.63 o 
  -3   6  10      120.92      114.52      7.09 o 
  -2   6  10      334.09      347.37     11.70 o 
  -1   6  10        9.55       13.90      4.12 o 
   0   6  10      162.06      156.72      7.81 o 
   1   6  10       10.20       10.97      3.72 o 
   2   6  10       56.32       69.94      5.86 o 
   3   6  10       15.33       13.72      5.07 o 
   4   6  10       93.65       94.37     12.97 o 
   5   6  10      197.96      245.23     21.78 o 
  -9   7  10        1.12        6.87      8.50 o 
  -8   7  10        0.68       -2.43      6.68 o 
  -7   7  10      188.98      178.52     11.95 o 
  -6   7  10      237.24      223.38     10.35 o 
  -5   7  10      168.53      177.55      8.92 o 
  -4   7  10       40.17       36.87      5.03 o 
  -3   7  10       66.42       80.40      6.21 o 
  -2   7  10      168.16      149.63      7.72 o 
  -1   7  10      302.23      266.90     13.97 o 
   0   7  10      257.73      238.54      9.48 o 
   1   7  10      123.31      113.65      9.01 o 
   2   7  10      419.14      395.76     16.93 o 
   3   7  10       52.28       38.76      6.82 o 
   4   7  10        3.36       15.83      9.49 o 
   5   7  10        5.83        9.51     10.29 o 
  -8   8  10        0.53        4.01      6.40 o 
  -7   8  10        1.69       -0.46      6.02 o 
  -6   8  10       28.15       30.28      6.63 o 
  -5   8  10       44.53       43.96      5.47 o 
  -4   8  10      129.06      149.28      9.05 o 
  -3   8  10       15.00       15.40      6.57 o 
  -2   8  10      124.56      121.53      9.52 o 
  -1   8  10      103.75       91.74      8.13 o 
   0   8  10       95.79       79.38      7.92 o 
   1   8  10      322.87      317.12     14.83 o 
   2   8  10       48.65       36.46      6.80 o 
   3   8  10        4.61        6.20      6.03 o 
   4   8  10       20.22       34.19      8.01 o 
  -8   9  10       15.85       18.09      7.38 o 
  -7   9  10        1.45        3.14      5.60 o 
  -6   9  10        0.58        1.39      4.81 o 
  -5   9  10      693.03      706.61     24.73 o 
  -4   9  10       79.62      103.29     15.53 o 
  -3   9  10      117.39      145.17     16.35 o 
  -2   9  10      118.73      122.52      9.39 o 
  -1   9  10      203.74      179.91     11.08 o 
   0   9  10       25.14       36.65      6.74 o 
   1   9  10        1.08        5.90      5.39 o 
   2   9  10      286.06      275.37     14.38 o 
   3   9  10       66.65       78.74     16.76 o 
   4   9  10        7.04       -0.49      8.21 o 
  -8  10  10       87.71       90.33     14.06 o 
  -7  10  10        0.01        0.42      7.23 o 
  -6  10  10      295.77      305.22     15.76 o 
  -5  10  10       13.63       20.25      6.88 o 
  -4  10  10      175.45      174.52     11.47 o 
  -3  10  10        1.05       10.37      8.81 o 
  -2  10  10      634.80      664.52     22.93 o 
  -1  10  10       33.08       36.58      6.49 o 
   0  10  10      191.07      182.16     13.08 o 
   1  10  10      660.60      652.06     23.09 o 
   2  10  10       31.00       25.35      6.66 o 
   3  10  10       17.62       14.35      7.56 o 
   4  10  10       15.84        5.70      8.31 o 
  -8  11  10       31.09       31.10     11.75 o 
  -7  11  10      160.44      221.70     14.80 o 
  -6  11  10       18.22       22.61      9.86 o 
  -5  11  10       36.31       42.22      7.76 o 
  -4  11  10        0.07       -1.57      6.03 o 
  -3  11  10      205.84      195.53     12.11 o 
  -2  11  10       25.43       17.84      6.02 o 
  -1  11  10       30.75       18.36      7.11 o 
   0  11  10      249.73      248.34     13.49 o 
   1  11  10      479.00      402.35     17.64 o 
   2  11  10        0.03       16.42      6.52 o 
   3  11  10        0.71       11.60      6.64 o 
   4  11  10      153.87      177.21     17.56 o 
  -7  12  10       17.17       26.56      8.06 o 
  -6  12  10       83.03       93.09     10.11 o 
  -5  12  10       10.63       -2.22     11.25 o 
  -4  12  10        5.08        7.24      8.49 o 
  -3  12  10        2.45        4.93     10.04 o 
  -2  12  10       34.54       47.61      7.07 o 
  -1  12  10      207.65      234.23     13.11 o 
   0  12  10      115.82      108.57     14.32 o 
   1  12  10      216.76      218.08     13.14 o 
   2  12  10        8.50       19.03      7.00 o 
   3  12  10      102.31      103.51      9.76 o 
  -7  13  10        1.13        9.31     14.42 o 
  -6  13  10      120.55      120.03     11.00 o 
  -5  13  10       17.45       23.05      7.52 o 
  -4  13  10        6.79        0.03     10.12 o 
  -3  13  10        2.00        2.79     11.55 o 
  -2  13  10       39.49       45.25      8.99 o 
  -1  13  10       36.98       40.23     11.16 o 
   0  13  10        8.60        0.80      6.23 o 
   1  13  10      150.67      184.32     12.41 o 
   2  13  10      150.08      139.80     11.30 o 
   3  13  10       37.11       43.05      6.77 o 
  -6  14  10       28.41       49.81     13.25 o 
  -5  14  10        2.20        9.53     11.16 o 
  -4  14  10       18.98       25.33      7.59 o 
  -3  14  10       29.85       24.54      5.38 o 
  -2  14  10       19.43       22.85      6.50 o 
  -1  14  10       41.52       52.25      8.19 o 
   0  14  10       42.57       37.79     11.85 o 
   1  14  10       65.68       75.62      7.41 o 
   2  14  10        8.16       12.11      5.58 o 
  -5  15  10       22.03       25.89     12.37 o 
  -4  15  10       19.56       16.91      7.44 o 
  -3  15  10       44.94       55.99      9.49 o 
  -2  15  10        0.61        6.27      4.99 o 
  -1  15  10       22.69       22.94      5.56 o 
   0  15  10       50.27       46.03      6.37 o 
   1  15  10       40.63       35.84      6.99 o 
  -5  16  10       79.05       73.60     15.21 o 
  -4  16  10        9.31       -5.87     10.91 o 
  -3  16  10      132.69      157.98     11.91 o 
  -2  16  10      191.89      221.14     16.12 o 
  -1  16  10      102.57      114.00     11.00 o 
   0  16  10       60.88       59.15      8.72 o 
   1  16  10       16.89       10.40      9.14 o 
  -3  17  10      165.72      143.95     18.54 o 
  -2  17  10       81.51      106.45     15.55 o 
  -1  17  10       55.73       58.83      9.06 o 
  -9   0  11      252.91      305.58     24.70 o 
  -7   0  11      133.11      124.01     14.74 o 
  -5   0  11      444.86      419.10     19.40 o 
  -3   0  11     1646.57     1647.54     41.05 o 
  -1   0  11      275.05      241.66     12.24 o 
   1   0  11       79.21       62.30      9.73 o 
   3   0  11      104.91      106.22     12.93 o 
   5   0  11      252.20      223.41     20.54 o 
  -9   1  11        6.46       13.19      7.92 o 
  -8   1  11       49.19       44.84      8.15 o 
  -7   1  11       29.82       41.54      6.75 o 
  -6   1  11        7.00        5.98      5.23 o 
  -5   1  11      236.36      238.75     10.73 o 
  -4   1  11      472.06      460.25     12.60 o 
  -3   1  11      181.70      178.58      7.70 o 
  -2   1  11       49.54       45.31      5.21 o 
  -1   1  11      272.18      246.59      9.92 o 
   0   1  11       21.53       22.66      4.03 o 
   1   1  11       65.52       57.25      6.38 o 
   2   1  11       87.86       89.27      7.70 o 
   3   1  11       56.04       62.59      7.59 o 
   4   1  11      325.86      339.91     24.49 o 
   5   1  11      240.27      228.65     14.99 o 
  -9   2  11        0.19       -3.49      8.58 o 
  -8   2  11       16.27       16.56      8.62 o 
  -7   2  11      307.71      293.37     15.78 o 
  -6   2  11       27.18       19.99      6.31 o 
  -5   2  11       97.13       90.01      6.68 o 
  -4   2  11      142.24      121.90      7.51 o 
  -3   2  11       45.20       53.09      5.64 o 
  -2   2  11       12.31        9.33      3.78 o 
  -1   2  11       22.95       32.36      4.74 o 
   0   2  11       52.87       42.96      5.63 o 
   1   2  11        8.24       12.40      4.08 o 
   2   2  11       96.06       89.71      7.73 o 
   3   2  11        1.45       -0.82      5.45 o 
   4   2  11       67.09       68.13      8.82 o 
   5   2  11       17.53       27.74      8.00 o 
  -9   3  11        2.16       21.92      8.22 o 
  -8   3  11       18.26       21.54     11.46 o 
  -7   3  11        7.87       11.39      7.22 o 
  -6   3  11       64.56       63.69      6.39 o 
  -5   3  11       68.08       61.75      5.97 o 
  -4   3  11      538.23      523.16     16.81 o 
  -3   3  11      652.54      683.02     18.64 o 
  -2   3  11        9.18        8.55      3.97 o 
  -1   3  11      307.00      273.51     10.40 o 
   0   3  11       65.34       65.59      5.51 o 
   1   3  11       54.37       51.96      5.18 o 
   2   3  11        6.00        0.11      7.60 o 
   3   3  11      286.61      296.80     14.58 o 
   4   3  11        5.74        9.23      8.96 o 
  -9   4  11      143.43      149.38     12.67 o 
  -8   4  11        0.04       -6.84      6.84 o 
  -7   4  11       16.46       17.81      6.60 o 
  -6   4  11        1.11       -3.12      4.86 o 
  -5   4  11      115.25      118.12      7.61 o 
  -4   4  11       65.68       71.39      6.17 o 
  -3   4  11       18.76       18.26      7.40 o 
  -2   4  11      212.74      195.87     14.74 o 
  -1   4  11       31.51       33.60      4.66 o 
   0   4  11       23.82       20.97      4.41 o 
   1   4  11        2.83       -0.47      3.76 o 
   2   4  11       18.15       15.10      4.47 o 
   3   4  11       54.73       54.83      7.16 o 
   4   4  11        1.18       -3.11      7.06 o 
  -9   5  11        3.61        7.00      8.75 o 
  -8   5  11      293.86      298.72     16.31 o 
  -7   5  11        7.17        3.96      6.48 o 
  -6   5  11       50.37       47.86      8.41 o 
  -5   5  11      419.26      421.57     14.33 o 
  -4   5  11       84.34      106.19      7.17 o 
  -3   5  11      515.74      453.06     18.76 o 
  -2   5  11       10.41       12.55      4.57 o 
  -1   5  11        5.89        3.73      6.03 o 
   0   5  11       10.46       17.65      4.14 o 
   1   5  11        0.24        9.98      3.92 o 
   2   5  11       12.94       -2.49      4.12 o 
   3   5  11        1.57       -0.18      6.14 o 
   4   5  11       54.26       51.12     18.18 o 
  -8   6  11        2.53        6.37      7.08 o 
  -7   6  11      150.55      154.57     11.32 o 
  -6   6  11      516.47      536.81     16.94 o 
  -5   6  11       29.75       45.79      8.18 o 
  -4   6  11      177.85      182.37     10.08 o 
  -3   6  11      116.02      111.02      7.36 o 
  -2   6  11      882.39      906.89     21.64 o 
  -1   6  11       18.76       12.76      4.26 o 
   0   6  11      192.00      186.47      9.74 o 
   1   6  11      159.20      145.61      8.02 o 
   2   6  11       98.25       98.75      7.31 o 
   3   6  11       36.80       41.15      7.62 o 
   4   6  11        0.07       -2.96      9.59 o 
  -8   7  11        7.83        5.45      9.18 o 
  -7   7  11      179.22      218.97     18.06 o 
  -6   7  11        3.19       -4.45      5.13 o 
  -5   7  11       39.68       43.96      6.28 o 
  -4   7  11      275.27      258.84     12.35 o 
  -3   7  11       87.71       86.77      6.71 o 
  -2   7  11      353.36      350.30     15.83 o 
  -1   7  11      336.95      327.87     15.10 o 
   0   7  11       96.80       96.32      8.61 o 
   1   7  11        2.62       -3.41      5.51 o 
   2   7  11       14.72       12.35      5.66 o 
   3   7  11      123.06      117.37     14.39 o 
   4   7  11       52.31       58.31     11.30 o 
  -8   8  11       18.96       27.77      8.12 o 
  -7   8  11      283.83      367.90     17.67 o 
  -6   8  11      332.11      336.08     23.59 o 
  -5   8  11      144.28      152.21      8.65 o 
  -4   8  11       18.80       20.10      4.78 o 
  -3   8  11       60.14       61.52     11.55 o 
  -2   8  11      186.38      171.69     11.32 o 
  -1   8  11        0.50        1.72      4.65 o 
   0   8  11       29.34       58.66      9.84 o 
   1   8  11        1.59       -0.33      5.61 o 
   2   8  11       10.74        0.55      5.89 o 
   3   8  11       29.62       27.52      9.07 o 
   4   8  11      201.45      211.52     19.41 o 
  -8   9  11      130.85      116.20     16.51 o 
  -7   9  11      129.86      117.81     15.46 o 
  -6   9  11      150.09      177.45     12.35 o 
  -5   9  11       70.87       62.40      8.58 o 
  -4   9  11        0.59       -2.20      6.44 o 
  -3   9  11       42.98       39.36      7.19 o 
  -2   9  11        7.05        2.49      5.79 o 
  -1   9  11       92.71       88.95     12.01 o 
   0   9  11       43.77       42.48      7.08 o 
   1   9  11        2.48        2.80      5.83 o 
   2   9  11        4.00        8.65      6.27 o 
   3   9  11       82.13       55.45     10.91 o 
  -7  10  11       80.33       99.90     10.20 o 
  -6  10  11        8.05       16.52      7.44 o 
  -5  10  11      136.34      149.03     14.74 o 
  -4  10  11       60.25       52.22      8.01 o 
  -3  10  11        9.58        6.25      6.07 o 
  -2  10  11        8.92        4.97      5.86 o 
  -1  10  11       56.89       66.62     14.86 o 
   0  10  11       95.02       93.90      9.97 o 
   1  10  11       16.29       -0.12      6.14 o 
   2  10  11        1.75       14.31      6.55 o 
   3  10  11       19.37       25.78      7.08 o 
  -7  11  11      203.98      219.40     21.43 o 
  -6  11  11       42.10       37.98      8.36 o 
  -5  11  11        9.39       12.86     10.93 o 
  -4  11  11      133.84      123.01     10.72 o 
  -3  11  11       70.78       71.28      8.67 o 
  -2  11  11       53.14       37.09      9.22 o 
  -1  11  11       81.56      108.20      9.47 o 
   0  11  11       21.80       18.20      6.62 o 
   1  11  11       43.95       55.92     16.78 o 
   2  11  11       39.32       42.37      7.97 o 
   3  11  11       55.58       57.73     19.24 o 
  -7  12  11        5.35        1.58      8.75 o 
  -6  12  11       75.71       89.38     10.70 o 
  -5  12  11       11.92       18.54      7.49 o 
  -4  12  11       59.93       65.59     13.17 o 
  -3  12  11      149.23      173.64     17.00 o 
  -2  12  11        1.56       15.29      6.93 o 
  -1  12  11        7.45        1.12      6.40 o 
   0  12  11      258.02      296.21     15.51 o 
   1  12  11        1.09       19.74     19.53 o 
   2  12  11      119.48      139.58     11.41 o 
  -6  13  11       12.07        1.50      8.23 o 
  -5  13  11      142.83      145.91     12.04 o 
  -4  13  11        4.39        5.39      7.29 o 
  -3  13  11       62.50       70.65      8.72 o 
  -2  13  11       36.90       44.54      7.85 o 
  -1  13  11       11.70       12.72      6.78 o 
   0  13  11       12.00       23.39      7.35 o 
   1  13  11      224.98      242.54     35.77 o 
   2  13  11       52.85       61.53      9.79 o 
  -5  14  11        0.75        3.01      9.38 o 
  -4  14  11        0.00       -0.92      7.29 o 
  -3  14  11      187.86      222.71     13.84 o 
  -2  14  11       79.61       80.31      9.40 o 
  -1  14  11        0.02        7.88      7.15 o 
   0  14  11       18.19       21.43     12.91 o 
   1  14  11       19.03       21.03      8.05 o 
  -4  15  11       14.72       21.92      8.37 o 
  -3  15  11        1.05        6.20      5.77 o 
  -2  15  11      103.59      117.05      8.86 o 
  -1  15  11      234.83      286.23     13.55 o 
   0  15  11       69.05       65.99      7.45 o 
  -3  16  11       32.01       36.55      8.03 o 
  -2  16  11      166.27      169.14      9.98 o 
  -8   0  12       11.32       10.85      9.16 o 
  -6   0  12        9.52        4.47      7.29 o 
  -4   0  12       87.20       69.42      7.97 o 
  -2   0  12       61.57       74.92      7.75 o 
   0   0  12       23.16       32.40      7.78 o 
   2   0  12      167.15      182.95     16.26 o 
   4   0  12      198.87      202.94     18.67 o 
  -9   1  12        1.64       15.77     16.49 o 
  -8   1  12       17.37       20.67      7.18 o 
  -7   1  12       35.68       44.49      7.79 o 
  -6   1  12       38.11       37.17      8.97 o 
  -5   1  12       94.08       94.80      9.01 o 
  -4   1  12        9.76       16.95      4.28 o 
  -3   1  12      623.38      556.71     17.06 o 
  -2   1  12       40.35       53.40      6.77 o 
  -1   1  12       11.30        8.46      4.00 o 
   0   1  12      268.63      249.95     15.19 o 
   1   1  12      476.93      442.38     17.67 o 
   2   1  12       25.19       32.85      5.77 o 
   3   1  12       11.31       16.00      6.20 o 
   4   1  12        7.62       11.28     11.14 o 
  -8   2  12       29.77       27.70      7.94 o 
  -7   2  12      392.66      415.37     19.61 o 
  -6   2  12       12.05       14.71      5.85 o 
  -5   2  12        0.17        1.08      4.46 o 
  -4   2  12      532.19      459.86     15.17 o 
  -3   2  12      299.21      319.37     12.46 o 
  -2   2  12       86.57       79.51      6.40 o 
  -1   2  12      287.94      291.18     11.42 o 
   0   2  12        9.58       13.49      4.55 o 
   1   2  12      149.40      151.24      9.89 o 
   2   2  12        6.22        1.49      7.56 o 
   3   2  12        3.76       10.67     10.45 o 
   4   2  12       11.02       11.05      8.27 o 
  -8   3  12       31.07       39.03      7.93 o 
  -7   3  12       10.51       18.81      7.10 o 
  -6   3  12      114.15      115.22      7.92 o 
  -5   3  12       22.94       13.08      4.71 o 
  -4   3  12      255.62      242.08     10.84 o 
  -3   3  12        1.72       -1.50      4.59 o 
  -2   3  12       31.00       37.52      5.07 o 
  -1   3  12        3.72        6.42      4.64 o 
   0   3  12      811.31      737.76     19.89 o 
   1   3  12       36.82       26.05      5.09 o 
   2   3  12        0.24       -4.88      4.88 o 
   3   3  12       65.17       83.08      8.67 o 
   4   3  12      242.02      219.28     14.18 o 
  -8   4  12      175.19      202.95     15.35 o 
  -7   4  12       70.44       63.14      8.75 o 
  -6   4  12       40.34       56.61      7.53 o 
  -5   4  12      331.70      330.56     12.98 o 
  -4   4  12       30.66       37.53      5.62 o 
  -3   4  12       69.42       81.96     11.50 o 
  -2   4  12       12.23       10.19      4.21 o 
  -1   4  12      137.07      137.73      7.84 o 
   0   4  12      257.84      257.82     22.09 o 
   1   4  12        7.28        9.20      4.60 o 
   2   4  12       40.69       29.32      6.41 o 
   3   4  12       80.20       68.42      8.65 o 
   4   4  12       18.85       31.80     16.30 o 
  -8   5  12       13.39       11.27     10.84 o 
  -7   5  12       78.41       68.48      8.92 o 
  -6   5  12       58.16       54.83      6.50 o 
  -5   5  12      196.59      207.10     10.20 o 
  -4   5  12        5.12        4.58      7.12 o 
  -3   5  12       21.78       18.92      6.18 o 
  -2   5  12        0.73        4.50      4.18 o 
  -1   5  12        0.37        2.18      5.90 o 
   0   5  12       30.77       18.80      4.60 o 
   1   5  12      155.22      153.47      8.59 o 
   2   5  12       90.15       80.93      6.77 o 
   3   5  12       21.07       16.77      7.09 o 
  -8   6  12       42.40       74.25     15.46 o 
  -7   6  12      102.10       96.02      9.86 o 
  -6   6  12       45.84       38.05      6.57 o 
  -5   6  12      245.66      248.23     11.33 o 
  -4   6  12       59.90       53.19      6.34 o 
  -3   6  12        9.52        7.48      4.88 o 
  -2   6  12        8.05       15.64      4.42 o 
  -1   6  12       90.61      112.57      7.24 o 
   0   6  12       10.47        8.24      5.21 o 
   1   6  12       25.31       19.25      8.35 o 
   2   6  12        1.57       -5.82      6.38 o 
   3   6  12       17.74        8.66      8.52 o 
  -8   7  12        0.02       12.71     11.76 o 
  -7   7  12      160.89      209.75     13.76 o 
  -6   7  12      264.16      250.64     11.78 o 
  -5   7  12      157.37      166.46      9.30 o 
  -4   7  12      714.99      757.41     20.86 o 
  -3   7  12       11.05        2.64      7.38 o 
  -2   7  12       12.42       25.09      6.20 o 
  -1   7  12        5.84       23.48      7.92 o 
   0   7  12       52.60       47.74      7.51 o 
   1   7  12        8.42       11.66      6.33 o 
   2   7  12      110.45      136.96     11.12 o 
   3   7  12        0.05        1.04      6.84 o 
  -7   8  12      113.02      135.83     11.19 o 
  -6   8  12      376.81      400.39     14.83 o 
  -5   8  12      123.57      141.35      8.52 o 
  -4   8  12        2.34        8.95      9.38 o 
  -3   8  12       20.99       37.49      7.34 o 
  -2   8  12        1.12        9.75      6.01 o 
  -1   8  12      290.49      302.02     15.26 o 
   0   8  12       25.05       24.32      6.46 o 
   1   8  12      252.98      256.50     22.31 o 
   2   8  12       18.08       20.68      7.32 o 
   3   8  12       56.29       67.76      9.31 o 
  -7   9  12       19.44       13.54     11.26 o 
  -6   9  12       39.26       39.44      8.57 o 
  -5   9  12       11.83       25.24      7.22 o 
  -4   9  12       91.38       96.31     23.53 o 
  -3   9  12        1.17        3.53      5.74 o 
  -2   9  12       71.54       51.98      7.79 o 
  -1   9  12       10.31       15.97      6.03 o 
   0   9  12       90.19       81.11      8.90 o 
   1   9  12       14.48       16.66      6.81 o 
   2   9  12        0.87       -6.27      6.27 o 
  -7  10  12        1.61        5.82      8.49 o 
  -6  10  12      124.37      130.61     11.46 o 
  -5  10  12      221.84      256.60     15.33 o 
  -4  10  12        1.30        1.00      6.79 o 
  -3  10  12       11.69       21.60     11.56 o 
  -2  10  12        0.15       -2.25      5.82 o 
  -1  10  12       51.80       39.04      7.49 o 
   0  10  12        2.74        4.95      6.23 o 
   1  10  12        6.69       13.35     12.01 o 
   2  10  12       20.81       14.26      7.56 o 
  -6  11  12       52.56       81.44     10.08 o 
  -5  11  12       24.70       21.37      7.30 o 
  -4  11  12        0.08       -4.11      7.07 o 
  -3  11  12       39.17       48.25      7.98 o 
  -2  11  12       15.26       19.30      6.20 o 
  -1  11  12       24.62       10.47      7.21 o 
   0  11  12        8.54       12.78      6.30 o 
   1  11  12       34.62       35.16      7.59 o 
   2  11  12        9.06       -1.35     17.38 o 
  -6  12  12      299.05      310.47     17.49 o 
  -5  12  12      100.85      105.60     11.45 o 
  -4  12  12       10.35        3.44      7.40 o 
  -3  12  12      127.88      145.00     11.90 o 
  -2  12  12       33.36       33.96     11.35 o 
  -1  12  12       53.38       66.05      8.95 o 
   0  12  12        3.73       -3.54      6.91 o 
   1  12  12       24.23       26.34      7.58 o 
  -5  13  12        0.02       -8.13      9.00 o 
  -4  13  12        7.99       13.12     17.17 o 
  -3  13  12        1.00       -8.90     11.81 o 
  -2  13  12       35.19       51.44      8.60 o 
  -1  13  12       20.80       14.71      7.59 o 
   0  13  12        0.94       -4.10      8.94 o 
  -4  14  12       19.15       41.28     12.80 o 
  -3  14  12      168.83      169.98     15.53 o 
  -2  14  12        0.25        8.92      7.74 o 
  -1  14  12       29.71       24.25      8.32 o 
  -7   0  13       64.02       62.86     12.39 o 
  -5   0  13        0.07       -0.83      7.03 o 
  -3   0  13      106.88      113.54      9.85 o 
  -1   0  13      140.95      110.13     12.06 o 
   1   0  13       82.17       92.51     12.53 o 
   3   0  13      133.43      186.02     18.01 o 
  -8   1  13       30.82       27.83      8.06 o 
  -7   1  13       89.25       80.24      8.97 o 
  -6   1  13        3.99        4.94      6.23 o 
  -5   1  13      220.86      225.60     11.99 o 
  -4   1  13       77.82       72.15      8.51 o 
  -3   1  13       12.83       13.18      5.00 o 
  -2   1  13      129.13      151.81      8.61 o 
  -1   1  13        0.18        2.18      5.09 o 
   0   1  13        3.07        0.49      5.29 o 
   1   1  13       52.06       50.25      6.93 o 
   2   1  13        4.98       13.64      6.26 o 
   3   1  13        1.41       -2.47      8.99 o 
  -8   2  13      176.24      192.87     33.53 o 
  -7   2  13       13.45       10.55      7.24 o 
  -6   2  13       90.12       93.20      9.81 o 
  -5   2  13        9.08       12.57      8.65 o 
  -4   2  13      751.15      731.07     20.83 o 
  -3   2  13      142.36      155.70     14.93 o 
  -2   2  13       15.77       21.81      4.89 o 
  -1   2  13      230.51      216.56     10.17 o 
   0   2  13       12.02        9.81      5.58 o 
   1   2  13        0.16        0.15      6.93 o 
   2   2  13       56.51       29.58      6.88 o 
   3   2  13       50.52       58.46      8.68 o 
  -8   3  13       10.78       15.91      8.16 o 
  -7   3  13       20.34       22.04      7.56 o 
  -6   3  13      103.83      109.57      8.83 o 
  -5   3  13      104.09      113.10      8.04 o 
  -4   3  13       66.11       60.78      6.34 o 
  -3   3  13       32.25       33.13      5.21 o 
  -2   3  13      143.18      160.42     10.72 o 
  -1   3  13        3.59        7.63      5.56 o 
   0   3  13       10.75       11.57      4.84 o 
   1   3  13      230.42      277.72     14.43 o 
   2   3  13        0.48       -0.88      5.95 o 
   3   3  13       29.72       29.11      7.43 o 
  -8   4  13       46.15       45.32     10.60 o 
  -7   4  13        0.73        4.39      6.65 o 
  -6   4  13        0.37        0.43      5.48 o 
  -5   4  13        8.14        6.92      7.77 o 
  -4   4  13      158.92      153.79     15.10 o 
  -3   4  13        0.16        1.33      6.87 o 
  -2   4  13       31.14       32.28      5.07 o 
  -1   4  13       35.63       34.58      5.17 o 
   0   4  13      226.73      225.98     13.05 o 
   1   4  13        0.59       -0.68      5.46 o 
   2   4  13        0.48        2.81      6.19 o 
  -7   5  13       11.96       23.71      7.68 o 
  -6   5  13        0.27       10.09      5.46 o 
  -5   5  13        3.73       14.09      5.60 o 
  -4   5  13      275.67      268.91     11.99 o 
  -3   5  13       57.18       63.19      6.28 o 
  -2   5  13        4.32       13.41      4.49 o 
  -1   5  13        1.77        2.93      4.40 o 
   0   5  13        3.16       -0.49      4.98 o 
   1   5  13       81.53       77.20      6.78 o 
   2   5  13      160.09      151.36     16.55 o 
  -7   6  13       26.96       29.78      7.77 o 
  -6   6  13       32.95       28.23      5.97 o 
  -5   6  13      313.77      306.24     12.92 o 
  -4   6  13        8.16        7.51      5.62 o 
  -3   6  13        0.30       -4.65      4.65 o 
  -2   6  13      101.79      122.68     10.28 o 
  -1   6  13       90.11      115.36     10.13 o 
   0   6  13       14.88       22.40      6.08 o 
   1   6  13       21.87       17.69      6.97 o 
   2   6  13        5.30       -0.89      7.53 o 
  -7   7  13      122.69      120.91     24.36 o 
  -6   7  13      187.40      186.88     10.52 o 
  -5   7  13        5.40        3.26      5.37 o 
  -4   7  13       98.23       95.59      7.94 o 
  -3   7  13      130.07      131.45     10.53 o 
  -2   7  13        2.99        7.47      5.80 o 
  -1   7  13       61.07       63.10     14.33 o 
   0   7  13        4.07        5.44      6.42 o 
   1   7  13        5.57        0.26     11.32 o 
   2   7  13       31.28       34.97      8.54 o 
  -7   8  13      164.90      162.62     19.63 o 
  -6   8  13      129.54      132.92     11.68 o 
  -5   8  13      102.93      120.07     11.13 o 
  -4   8  13       49.55       55.67     11.16 o 
  -3   8  13       27.00       41.66      7.61 o 
  -2   8  13       57.65       70.30      8.25 o 
  -1   8  13      150.84      160.53     11.62 o 
   0   8  13      192.45      182.32     19.84 o 
   1   8  13       81.65      103.04     21.05 o 
   2   8  13       72.81       63.08      9.76 o 
  -6   9  13        3.10        2.47      8.17 o 
  -5   9  13      314.43      285.05     29.19 o 
  -4   9  13        7.27        7.30      9.25 o 
  -3   9  13       20.69       19.46      6.53 o 
  -2   9  13       41.18       40.35      7.35 o 
  -1   9  13       74.77       89.73     11.04 o 
   0   9  13       25.69       31.44      7.08 o 
   1   9  13      108.31       91.86     23.42 o 
  -6  10  13        3.79        6.29      8.02 o 
  -5  10  13        1.37       -6.94      6.94 o 
  -4  10  13      107.29      101.82     10.54 o 
  -3  10  13       47.43       50.82      8.50 o 
  -2  10  13       21.25       39.62      8.65 o 
  -1  10  13      401.24      436.68     19.68 o 
   0  10  13      248.17      272.04     35.17 o 
   1  10  13        6.55        5.03     13.43 o 
  -5  11  13        0.77        0.60      8.07 o 
  -4  11  13        0.03       -2.36      7.25 o 
  -3  11  13       74.94       77.12      9.31 o 
  -2  11  13        7.64       10.47      6.94 o 
  -1  11  13      133.38      138.89     11.77 o 
   0  11  13        3.72       19.60      9.02 o 
  -4  12  13       17.94       19.65      8.28 o 
  -3  12  13       18.22       15.79      8.14 o 
  -2  12  13       22.41       33.99      8.64 o 
  -1  12  13       23.86       34.60     13.75 o 
  -6   0  14       21.90        6.73      9.47 o 
  -4   0  14      127.06      115.38     15.23 o 
  -2   0  14       51.93       64.40     10.60 o 
   0   0  14      363.04      320.11     22.48 o 
   2   0  14        8.91       -3.05      9.76 o 
  -7   1  14       12.93       13.95      7.48 o 
  -6   1  14       19.97       26.72     12.60 o 
  -5   1  14       47.47       63.34      7.22 o 
  -4   1  14        1.83       -5.43      5.43 o 
  -3   1  14        2.43       11.67      5.03 o 
  -2   1  14       89.13       89.96     19.63 o 
  -1   1  14       46.52       42.71      6.78 o 
   0   1  14       15.26       16.83     13.26 o 
   1   1  14      120.31      152.63     11.40 o 
   2   1  14       62.21       88.71      9.39 o 
  -7   2  14        1.57        7.87      8.04 o 
  -6   2  14        0.67       -6.64      6.64 o 
  -5   2  14       34.55       44.00     10.02 o 
  -4   2  14        2.15        0.90      6.07 o 
  -3   2  14        5.67       10.41      4.80 o 
  -2   2  14        2.38        5.67      4.89 o 
  -1   2  14       72.45       75.92      7.45 o 
   0   2  14       33.71       27.79     11.17 o 
   1   2  14      244.38      268.86     14.92 o 
   2   2  14      198.22      213.64     13.55 o 
  -7   3  14        0.46        3.40      7.85 o 
  -6   3  14        7.83       16.09      7.71 o 
  -5   3  14       29.47       33.74      7.65 o 
  -4   3  14        9.97        8.77     10.64 o 
  -3   3  14        5.02       -0.89      4.52 o 
  -2   3  14       51.34       54.74      6.07 o 
  -1   3  14        0.09       -1.05      4.99 o 
   0   3  14      222.14      207.84     26.10 o 
   1   3  14       73.26       85.35     13.80 o 
  -7   4  14       16.40       26.76      8.43 o 
  -6   4  14        8.22       14.33      6.28 o 
  -5   4  14        0.18        3.01      5.27 o 
  -4   4  14       67.87       53.64     11.88 o 
  -3   4  14        2.95       -0.97      4.63 o 
  -2   4  14        0.23        7.54      5.06 o 
  -1   4  14       74.26       68.40     10.99 o 
   0   4  14       12.62       17.36      5.82 o 
   1   4  14       18.04       21.90      6.69 o 
  -7   5  14       12.72       28.93      8.68 o 
  -6   5  14      119.43      116.62     12.65 o 
  -5   5  14        8.88       12.91      6.01 o 
  -4   5  14       53.26       59.10      7.11 o 
  -3   5  14       31.72       45.49      6.08 o 
  -2   5  14      158.83      165.65     13.94 o 
  -1   5  14       21.98       14.39      8.68 o 
   0   5  14       29.07       37.15      7.89 o 
   1   5  14        0.78       -4.76      6.49 o 
  -6   6  14        0.87       -3.77      6.06 o 
  -5   6  14      110.83      137.79      9.30 o 
  -4   6  14       36.63       38.30      9.72 o 
  -3   6  14       57.76       62.54      8.72 o 
  -2   6  14      296.00      315.94     21.53 o 
  -1   6  14      202.69      233.13     22.31 o 
   0   6  14       30.23       45.78     11.82 o 
   1   6  14        2.08       -1.13      6.72 o 
  -6   7  14        8.43        2.10      7.98 o 
  -5   7  14        1.74        4.93      7.44 o 
  -4   7  14       18.18        6.80     10.41 o 
  -3   7  14        0.89       -1.96      6.24 o 
  -2   7  14       34.49       44.94     10.30 o 
  -1   7  14      200.70      212.34     13.73 o 
   0   7  14       52.50       65.30      9.27 o 
  -6   8  14       11.34       12.13      8.20 o 
  -5   8  14       39.47       64.25     11.24 o 
  -4   8  14       16.46       19.20      7.95 o 
  -3   8  14        1.82        1.82      6.52 o 
  -2   8  14        0.04        0.35      6.89 o 
  -1   8  14       45.94       47.76     13.87 o 
   0   8  14       16.36       10.51      8.04 o 
  -5   9  14      401.14      397.39     20.21 o 
  -4   9  14      148.99      141.18     14.52 o 
  -3   9  14        0.24        4.30      6.72 o 
  -2   9  14      303.54      347.69     21.74 o 
  -1   9  14      399.62      448.90     21.46 o 
  -4  10  14      122.75      156.05     12.30 o 
  -3  10  14       69.13       76.26     18.18 o 
  -2  10  14        6.79        8.29      7.65 o 
  -1  10  14       52.89       44.17      8.23 o 
  -5   0  15       27.12       43.96     12.12 o 
  -3   0  15       25.61       27.41      9.69 o 
  -1   0  15       58.03       44.02     10.64 o 
  -6   1  15       48.93       68.17      9.46 o 
  -5   1  15        5.21        6.04      6.30 o 
  -4   1  15      111.33      121.41      8.90 o 
  -3   1  15       30.49       34.81      7.26 o 
  -2   1  15        9.31       13.50      6.51 o 
  -1   1  15        0.10        1.06      6.30 o 
   0   1  15       95.29      101.33      9.67 o 
  -6   2  15       40.56       43.87     11.30 o 
  -5   2  15        1.78       -3.76      6.21 o 
  -4   2  15        6.00       -6.94      6.94 o 
  -3   2  15      267.30      274.79     12.48 o 
  -2   2  15      108.91      119.40     23.18 o 
  -1   2  15       15.59       21.21      6.67 o 
   0   2  15       31.82       19.40      7.21 o 
  -6   3  15      104.67      117.43     17.78 o 
  -5   3  15       54.03       55.40      7.72 o 
  -4   3  15       17.64       25.98      6.16 o 
  -3   3  15        0.74        4.61      5.48 o 
  -2   3  15        0.91        4.87      5.40 o 
  -1   3  15        9.71        6.78      6.54 o 
   0   3  15        1.92        6.17      6.79 o 
  -5   4  15       34.01       30.86      7.05 o 
  -4   4  15       10.54        3.49      5.58 o 
  -3   4  15      186.93      211.73     11.11 o 
  -2   4  15       67.89       69.29      7.52 o 
  -1   4  15       45.21       51.81      8.08 o 
   0   4  15       43.03       33.88     15.30 o 
  -5   5  15        0.35        0.97      5.96 o 
  -4   5  15        4.76        8.77     10.77 o 
  -3   5  15        6.67       17.89      7.25 o 
  -2   5  15      329.44      360.20     18.39 o 
  -1   5  15      265.59      307.84     21.98 o 
  -5   6  15      719.61      743.62     40.03 o 
  -4   6  15        8.13       16.28     13.29 o 
  -3   6  15        6.17       -1.67      6.98 o 
  -2   6  15       30.82       31.36      8.29 o 
  -1   6  15       77.29       76.84     10.91 o 
  -4   7  15        1.34       -0.93      7.50 o 
  -3   7  15       12.62       16.34      7.65 o 
  -2   7  15      123.61      163.54     12.77 o 
                                                 
